# Supplementary material for: N′-[(1E)-3-Bromo-5-chloro-2-hy­droxy­benzyl­idene]-4-tert-butyl­benzo­hydrazide ethanol monosolvate
Source: Acta Crystallogr Sect E Struct Rep Online. 2011 Oct 5;67(Pt 11):o2857. doi: 10.1107/S160053681104027X (PMC3247593; doi:10.1107/S160053681104027X)
Supplement: Supplementary file 1 [file e-67-o2857-sup1.cif]

##############################################################################
#                                                                            #
# This CIF contains the data in a paper accepted for publication in          #
# Acta Crystallographica Section E. It conforms to the requirements of       #
# Notes for Authors for Acta Crystallographica Section E, and has been       #
# peer reviewed under the auspices of the IUCr Commission on Journals.       #
#                                                                            #
# Full details of the Crystallographic Information File format               #
# are given in the paper "The Crystallographic Information File (CIF):       #
# a New Standard Archive File for Crystallography" by S. R. Hall, F. H.      #
# Allen and I. D. Brown [Acta Cryst. (1991), A47, 655-685].                  #
#                                                                            #
# The current version of the core CIF dictionary is obtainable from          #
# ftp://ftp.iucr.org/pub/cif_core.dic.                                       #
#                                                                            #
# Software is freely available for graphical display of the structure(s)     #
# in this CIF. For information consult the CIF software page                 #
# http://www.iucr.org/resources/cif/software.                                #
#                                                                            #
# This file may be used for bona fide research purposes within the           #
# scientific community so long as proper attribution is given to the journal # 
# article from which it was obtained.                                        #
#                                                                            #
##############################################################################
data_global
_audit_creation_method     SHELXL97
_journal_date_recd_electronic     2011-09-20
_journal_date_accepted     2011-09-29
_journal_name_full     'Acta Crystallographica, Section E'
_journal_year     2011
_journal_volume     67
_journal_issue     11
_journal_page_first     o2857
_journal_page_last     o2857
_journal_paper_category     QO
_journal_coeditor_code     CV5157
loop_
    _publ_contact_author_name
    _publ_contact_author_address
    _publ_contact_author_email
    'G. Chakkaravarthi'
;
Department of Physics
CPCL Polytechnic College
Chennai 600 068
India
;
 chakkaravarthi_2005@yahoo.com
    'G. Rajagopal'
;
Department of Chemistry,
Government Arts College,
Melur 625 106,
India
;
 rajagopal18@yahoo.com
_publ_contact_author_fax     ?
_publ_contact_author_phone     '09940334668'
_publ_section_title
;\
<i>N</i>'-[(1<i>E</i>)-3-Bromo-5-chloro-2-hydroxybenzylidene]-4-\
<i>tert</i>-butylbenzohydrazide ethanol monosolvate
;
loop_
    _publ_author_name
    _publ_author_address
    'A. Thirugnanasundar'
;
Department of Chemistry,
Velalar College of Engineering and Technology,
Erode 638 009,
India
;
    'K. Parthipan'
;
Department of Chemistry,
Pondicherry University,
Pondicherry 605014,
India
;
    'V. S. Xavier Anthonisamy'
;
Department of Chemistry,
Government Arts College,
Melur 625 106,
India
;
    'G. Chakkaravarthi'
;
Department of Physics,
CPCL Polytechnic College,
Chennai 600 068,
India
;
    'G. Rajagopal'
;
Department of Chemistry,
Government Arts College,
Melur 625 106,
India
;
data_I
_audit_creation_method     SHELXL-97
_chemical_name_systematic
;
<i>N</i>'-[(1<i>E</i>)-3-Bromo-5-chloro-2-hydroxybenzylidene]-4-
<i>tert</i>-butylbenzohydrazide ethanol monosolvate
;
_chemical_name_common     ?
_chemical_formula_moiety     'C18 H18 Br Cl N2 O2, C2 H6 O'
_chemical_formula_sum     'C20 H24 Br Cl N2 O3'
_chemical_formula_iupac     'C18 H18 Br Cl N2 O2, C2 H6 O'
_chemical_formula_weight     455.77
_chemical_melting_point     ?
_symmetry_cell_setting     triclinic
_symmetry_space_group_name_H-M     'P -1'
_symmetry_space_group_name_Hall     '-P 1'
loop_
    _symmetry_equiv_pos_as_xyz
    'x, y, z'
    '-x, -y, -z'
_cell_length_a     9.2478(4)
_cell_length_b     9.4057(4)
_cell_length_c     12.7838(5)
_cell_angle_alpha     78.811(2)
_cell_angle_beta     79.2350(10)
_cell_angle_gamma     79.469(2)
_cell_volume     1059.17(8)
_cell_formula_units_Z     2
_cell_measurement_reflns_used     5983
_cell_measurement_theta_min     2.2
_cell_measurement_theta_max     25.3
_cell_measurement_temperature     295(2)
_exptl_crystal_description     block
_exptl_crystal_colour     'pale yellow'
_exptl_crystal_size_max     0.26
_exptl_crystal_size_mid     0.22
_exptl_crystal_size_min     0.20
_exptl_crystal_density_diffrn     1.429
_exptl_crystal_density_meas     ?
_exptl_crystal_density_method     'not measured'
_exptl_crystal_F_000     468
_exptl_absorpt_coefficient_mu     2.088
_exptl_absorpt_correction_type     multi-scan
_exptl_absorpt_process_details     '(SADABS; Sheldrick, 1996)'
_exptl_absorpt_correction_T_min     0.6128
_exptl_absorpt_correction_T_max     0.6801
_exptl_special_details     ?
_diffrn_ambient_temperature     295(2)
_diffrn_radiation_type     MoK\a
_diffrn_radiation_wavelength     0.71073
_diffrn_radiation_source     'fine-focus sealed tube'
_diffrn_radiation_monochromator     graphite
_diffrn_measurement_device_type     'Bruker Kappa APEXII'
_diffrn_measurement_method     '\w and \f'
_diffrn_detector_area_resol_mean     ?
_diffrn_reflns_number     27712
_diffrn_reflns_av_R_equivalents     0.0334
_diffrn_reflns_av_sigmaI/netI     0.0362
_diffrn_reflns_theta_min     2.27
_diffrn_reflns_theta_max     31.06
_diffrn_reflns_theta_full     31.06
_diffrn_measured_fraction_theta_max     0.990
_diffrn_measured_fraction_theta_full     0.990
_diffrn_reflns_limit_h_min     -13
_diffrn_reflns_limit_h_max     13
_diffrn_reflns_limit_k_min     -13
_diffrn_reflns_limit_k_max     13
_diffrn_reflns_limit_l_min     -18
_diffrn_reflns_limit_l_max     18
_diffrn_standards_number     0
_diffrn_standards_interval_count     ?
_diffrn_standards_interval_time     0
_diffrn_standards_decay_%     ?
_refine_special_details     ?
_reflns_number_total     6728
_reflns_number_gt     3460
_reflns_threshold_expression     I>2sigma(I)
_refine_ls_structure_factor_coef     Fsqd
_refine_ls_matrix_type     full
_refine_ls_R_factor_all     0.1121
_refine_ls_R_factor_gt     0.0520
_refine_ls_wR_factor_gt     0.1483
_refine_ls_wR_factor_ref     0.1800
_refine_ls_goodness_of_fit_ref     1.030
_refine_ls_restrained_S_all     1.031
_refine_ls_number_reflns     6728
_refine_ls_number_parameters     248
_refine_ls_number_restraints     1
_refine_ls_hydrogen_treatment     constr
_refine_ls_weighting_scheme     calc
_refine_ls_weighting_details
         'calc w=1/[\s^2^(Fo^2^)+(0.0879P)^2^+0.2447P] where P=(Fo^2^+2Fc^2^)/3'
_atom_sites_solution_hydrogens     geom
_atom_sites_solution_primary     direct
_atom_sites_solution_secondary     difmap
_refine_ls_shift/su_max     0.000
_refine_ls_shift/su_mean     0.000
_refine_diff_density_max     0.599
_refine_diff_density_min     -0.631
_refine_ls_extinction_method     none
_refine_ls_extinction_coef     ?
loop_
    _atom_type_symbol
    _atom_type_description
    _atom_type_scat_dispersion_real
    _atom_type_scat_dispersion_imag
    _atom_type_scat_source
    'C' 'C' 0.0033 0.0016
                         'International Tables Vol C Tables 4.2.6.8 and 6.1.1.4'
    'H' 'H' 0.0000 0.0000
                         'International Tables Vol C Tables 4.2.6.8 and 6.1.1.4'
    'N' 'N' 0.0061 0.0033
                         'International Tables Vol C Tables 4.2.6.8 and 6.1.1.4'
    'O' 'O' 0.0106 0.0060
                         'International Tables Vol C Tables 4.2.6.8 and 6.1.1.4'
    'Cl' 'Cl' 0.1484 0.1585
                         'International Tables Vol C Tables 4.2.6.8 and 6.1.1.4'
    'Br' 'Br' -0.2901 2.4595
                         'International Tables Vol C Tables 4.2.6.8 and 6.1.1.4'
_computing_data_collection     'APEX2 (Bruker, 2004)'
_computing_cell_refinement     'SAINT (Bruker, 2004)'
_computing_data_reduction     'SAINT (Bruker, 2004)'
_computing_structure_solution     'SHELXS97 (Sheldrick, 2008)'
_computing_structure_refinement     'SHELXL97 (Sheldrick, 2008)'
_computing_molecular_graphics     'PLATON (Spek, 2009)'
_computing_publication_material     'SHELXL97 (Sheldrick, 2008)'
loop_
    _atom_site_type_symbol
    _atom_site_label
    _atom_site_fract_x
    _atom_site_fract_y
    _atom_site_fract_z
    _atom_site_U_iso_or_equiv
    _atom_site_adp_type
    _atom_site_calc_flag
    _atom_site_refinement_flags
    _atom_site_occupancy
    _atom_site_symmetry_multiplicity
    _atom_site_disorder_assembly
    _atom_site_disorder_group
    Br Br1 0.93954(5) 0.98169(6) 0.84703(3) 0.1019(2) Uani d . 1 1 . .
    Cl Cl1 0.49673(11) 1.20251(9) 0.60211(8) 0.0842(3) Uani d . 1 1 . .
    O O1 1.0463(2) 0.8013(2) 0.67203(17) 0.0626(5) Uani d . 1 1 . .
    H H1 1.0757 0.7517 0.6239 0.094 Uiso d R 1 1 . .
    O O2 1.2797(2) 0.5219(2) 0.52053(15) 0.0637(5) Uani d . 1 1 . .
    N N1 1.0370(2) 0.7096(2) 0.49638(17) 0.0473(5) Uani d . 1 1 . .
    N N2 1.1026(2) 0.6271(2) 0.41810(17) 0.0465(5) Uani d . 1 1 . .
    H H2 1.0646 0.6326 0.3607 0.056 Uiso d R 1 1 . .
    C C1 0.8540(3) 0.8951(3) 0.5612(2) 0.0467(6) Uani d . 1 1 . .
    C C2 0.9213(3) 0.8912(3) 0.6516(2) 0.0484(6) Uani d . 1 1 . .
    C C3 0.8529(3) 0.9868(3) 0.7243(2) 0.0549(7) Uani d . 1 1 . .
    C C4 0.7247(3) 1.0821(3) 0.7087(2) 0.0575(7) Uani d . 1 1 . .
    H H4 0.6820 1.1453 0.7575 0.069 Uiso calc R 1 1 . .
    C C5 0.6601(3) 1.0831(3) 0.6197(2) 0.0560(7) Uani d . 1 1 . .
    C C6 0.7235(3) 0.9919(3) 0.5463(2) 0.0545(6) Uani d . 1 1 . .
    H H6 0.6791 0.9948 0.4862 0.065 Uiso calc R 1 1 . .
    C C7 0.9190(3) 0.8017(3) 0.4805(2) 0.0504(6) Uani d . 1 1 . .
    H H7 0.8762 0.8085 0.4191 0.060 Uiso calc R 1 1 . .
    C C8 1.2312(3) 0.5359(3) 0.43593(19) 0.0448(5) Uani d . 1 1 . .
    C C9 1.3105(3) 0.4581(2) 0.34618(19) 0.0413(5) Uani d . 1 1 . .
    C C10 1.2420(3) 0.4292(3) 0.2672(2) 0.0461(5) Uani d . 1 1 . .
    H H10 1.1405 0.4603 0.2676 0.055 Uiso calc R 1 1 . .
    C C11 1.3245(3) 0.3540(3) 0.1874(2) 0.0477(6) Uani d . 1 1 . .
    H H11 1.2765 0.3344 0.1353 0.057 Uiso calc R 1 1 . .
    C C12 1.4758(3) 0.3071(2) 0.1826(2) 0.0444(5) Uani d . 1 1 . .
    C C13 1.5416(3) 0.3359(3) 0.2627(2) 0.0538(6) Uani d . 1 1 . .
    H H13 1.6432 0.3051 0.2620 0.065 Uiso calc R 1 1 . .
    C C14 1.4614(3) 0.4091(3) 0.3443(2) 0.0543(6) Uani d . 1 1 . .
    H H14 1.5090 0.4254 0.3980 0.065 Uiso calc R 1 1 . .
    C C15 1.5690(3) 0.2267(3) 0.0933(2) 0.0539(6) Uani d . 1 1 . .
    C C16 1.4789(5) 0.2141(5) 0.0085(3) 0.0977(13) Uani d . 1 1 . .
    H H16A 1.4379 0.3103 -0.0238 0.146 Uiso calc R 1 1 . .
    H H16B 1.3995 0.1593 0.0418 0.146 Uiso calc R 1 1 . .
    H H16C 1.5423 0.1646 -0.0461 0.146 Uiso calc R 1 1 . .
    C C17 1.7001(5) 0.3051(4) 0.0402(3) 0.0918(13) Uani d . 1 1 . .
    H H17A 1.6648 0.4066 0.0164 0.138 Uiso calc R 1 1 . .
    H H17B 1.7520 0.2610 -0.0208 0.138 Uiso calc R 1 1 . .
    H H17C 1.7664 0.2971 0.0912 0.138 Uiso calc R 1 1 . .
    C C18 1.6298(4) 0.0714(3) 0.1443(3) 0.0780(10) Uani d . 1 1 . .
    H H18A 1.6936 0.0220 0.0898 0.117 Uiso calc R 1 1 . .
    H H18B 1.5484 0.0184 0.1756 0.117 Uiso calc R 1 1 . .
    H H18C 1.6854 0.0765 0.1995 0.117 Uiso calc R 1 1 . .
    O O3 0.8792(3) 0.6125(3) 0.29413(18) 0.0786(7) Uani d . 1 1 . .
    H H3 0.8295 0.5667 0.3451 0.118 Uiso d R 1 1 . .
    C C19 0.9211(6) 0.6211(10) 0.1011(4) 0.163(3) Uani d D 1 1 . .
    H H19A 0.9967 0.6814 0.0944 0.244 Uiso calc R 1 1 . .
    H H19B 0.8696 0.6507 0.0400 0.244 Uiso calc R 1 1 . .
    H H19C 0.9665 0.5204 0.1040 0.244 Uiso calc R 1 1 . .
    C C20 0.8100(5) 0.6384(8) 0.2050(3) 0.1222(18) Uani d D 1 1 . .
    H H20A 0.7549 0.7370 0.1978 0.147 Uiso calc R 1 1 . .
    H H20B 0.7393 0.5705 0.2149 0.147 Uiso calc R 1 1 . .
loop_
    _atom_site_aniso_label
    _atom_site_aniso_U_11
    _atom_site_aniso_U_22
    _atom_site_aniso_U_33
    _atom_site_aniso_U_12
    _atom_site_aniso_U_13
    _atom_site_aniso_U_23
    Br1 0.0838(3) 0.1505(4) 0.0874(3) 0.0068(3) -0.0185(2) -0.0770(3)
    Cl1 0.0797(6) 0.0691(5) 0.0899(6) 0.0249(4) -0.0068(5) -0.0198(4)
    O1 0.0522(11) 0.0749(12) 0.0641(12) 0.0052(9) -0.0073(9) -0.0354(10)
    O2 0.0541(11) 0.0963(15) 0.0461(10) -0.0032(10) -0.0084(9) -0.0323(10)
    N1 0.0503(12) 0.0485(11) 0.0446(11) -0.0085(9) 0.0045(9) -0.0216(9)
    N2 0.0493(12) 0.0500(11) 0.0411(11) -0.0020(9) 0.0002(9) -0.0220(9)
    C1 0.0482(13) 0.0412(12) 0.0482(14) -0.0070(10) 0.0069(11) -0.0151(10)
    C2 0.0495(14) 0.0473(13) 0.0482(14) -0.0119(11) 0.0062(11) -0.0169(11)
    C3 0.0543(15) 0.0617(15) 0.0511(15) -0.0137(12) 0.0077(12) -0.0259(12)
    C4 0.0598(17) 0.0504(14) 0.0588(16) -0.0089(12) 0.0159(13) -0.0242(12)
    C5 0.0571(16) 0.0425(13) 0.0598(17) 0.0001(11) 0.0065(13) -0.0101(11)
    C6 0.0605(17) 0.0486(13) 0.0510(15) -0.0019(12) -0.0039(12) -0.0104(11)
    C7 0.0589(16) 0.0480(13) 0.0443(13) -0.0057(11) -0.0001(11) -0.0176(11)
    C8 0.0428(13) 0.0531(13) 0.0409(13) -0.0103(10) 0.0002(10) -0.0170(10)
    C9 0.0417(12) 0.0429(11) 0.0392(12) -0.0056(9) -0.0007(9) -0.0129(9)
    C10 0.0396(12) 0.0534(13) 0.0459(13) 0.0008(10) -0.0040(10) -0.0201(11)
    C11 0.0468(14) 0.0540(13) 0.0447(13) 0.0002(10) -0.0079(11) -0.0208(11)
    C12 0.0454(13) 0.0399(11) 0.0456(13) -0.0036(9) 0.0018(10) -0.0129(10)
    C13 0.0358(12) 0.0667(16) 0.0591(16) 0.0023(11) -0.0039(11) -0.0235(13)
    C14 0.0455(14) 0.0695(16) 0.0521(15) -0.0036(12) -0.0103(11) -0.0226(13)
    C15 0.0535(15) 0.0503(13) 0.0554(15) -0.0023(11) 0.0069(12) -0.0226(12)
    C16 0.093(3) 0.124(3) 0.082(2) 0.017(2) -0.009(2) -0.068(2)
    C17 0.099(3) 0.075(2) 0.091(3) -0.0283(19) 0.048(2) -0.0345(19)
    C18 0.077(2) 0.0517(16) 0.095(3) 0.0024(14) 0.0109(19) -0.0212(16)
    O3 0.0644(14) 0.1174(19) 0.0548(12) -0.0080(13) -0.0132(10) -0.0176(12)
    C19 0.104(4) 0.311(10) 0.079(3) -0.029(5) -0.018(3) -0.046(5)
    C20 0.096(3) 0.195(6) 0.079(3) -0.014(3) -0.029(3) -0.027(3)
_geom_special_details     ?
loop_
    _geom_bond_atom_site_label_1
    _geom_bond_atom_site_label_2
    _geom_bond_site_symmetry_2
    _geom_bond_distance
    _geom_bond_publ_flag
    Br1 C3 . 1.880(3) ?
    Cl1 C5 . 1.733(3) ?
    O1 C2 . 1.338(3) ?
    O1 H1 . 0.8200 ?
    O2 C8 . 1.221(3) ?
    N1 C7 . 1.285(3) ?
    N1 N2 . 1.369(3) ?
    N2 C8 . 1.362(3) ?
    N2 H2 . 0.8601 ?
    C1 C6 . 1.392(4) ?
    C1 C2 . 1.404(4) ?
    C1 C7 . 1.457(3) ?
    C2 C3 . 1.402(3) ?
    C3 C4 . 1.371(4) ?
    C4 C5 . 1.378(4) ?
    C4 H4 . 0.9300 ?
    C5 C6 . 1.372(4) ?
    C6 H6 . 0.9300 ?
    C7 H7 . 0.9300 ?
    C8 C9 . 1.485(3) ?
    C9 C10 . 1.379(3) ?
    C9 C14 . 1.385(4) ?
    C10 C11 . 1.384(3) ?
    C10 H10 . 0.9300 ?
    C11 C12 . 1.381(4) ?
    C11 H11 . 0.9300 ?
    C12 C13 . 1.376(4) ?
    C12 C15 . 1.532(3) ?
    C13 C14 . 1.385(4) ?
    C13 H13 . 0.9300 ?
    C14 H14 . 0.9300 ?
    C15 C17 . 1.516(4) ?
    C15 C16 . 1.519(5) ?
    C15 C18 . 1.530(4) ?
    C16 H16A . 0.9600 ?
    C16 H16B . 0.9600 ?
    C16 H16C . 0.9600 ?
    C17 H17A . 0.9600 ?
    C17 H17B . 0.9600 ?
    C17 H17C . 0.9600 ?
    C18 H18A . 0.9600 ?
    C18 H18B . 0.9600 ?
    C18 H18C . 0.9600 ?
    O3 C20 . 1.369(5) ?
    O3 H3 . 0.8201 ?
    C19 C20 . 1.5362(10) ?
    C19 H19A . 0.9600 ?
    C19 H19B . 0.9600 ?
    C19 H19C . 0.9600 ?
    C20 H20A . 0.9700 ?
    C20 H20B . 0.9700 ?
loop_
    _geom_angle_atom_site_label_1
    _geom_angle_atom_site_label_2
    _geom_angle_atom_site_label_3
    _geom_angle_site_symmetry_1
    _geom_angle_site_symmetry_3
    _geom_angle
    _geom_angle_publ_flag
    C2 O1 H1 . . 109.5 ?
    C7 N1 N2 . . 118.4(2) ?
    C8 N2 N1 . . 116.5(2) ?
    C8 N2 H2 . . 121.8 ?
    N1 N2 H2 . . 121.8 ?
    C6 C1 C2 . . 119.7(2) ?
    C6 C1 C7 . . 118.7(3) ?
    C2 C1 C7 . . 121.5(2) ?
    O1 C2 C3 . . 118.6(3) ?
    O1 C2 C1 . . 123.5(2) ?
    C3 C2 C1 . . 117.9(2) ?
    C4 C3 C2 . . 121.9(3) ?
    C4 C3 Br1 . . 119.4(2) ?
    C2 C3 Br1 . . 118.6(2) ?
    C3 C4 C5 . . 119.1(2) ?
    C3 C4 H4 . . 120.4 ?
    C5 C4 H4 . . 120.4 ?
    C6 C5 C4 . . 120.9(3) ?
    C6 C5 Cl1 . . 120.5(3) ?
    C4 C5 Cl1 . . 118.6(2) ?
    C5 C6 C1 . . 120.4(3) ?
    C5 C6 H6 . . 119.8 ?
    C1 C6 H6 . . 119.8 ?
    N1 C7 C1 . . 118.3(2) ?
    N1 C7 H7 . . 120.8 ?
    C1 C7 H7 . . 120.8 ?
    O2 C8 N2 . . 121.4(2) ?
    O2 C8 C9 . . 122.2(2) ?
    N2 C8 C9 . . 116.4(2) ?
    C10 C9 C14 . . 118.8(2) ?
    C10 C9 C8 . . 123.9(2) ?
    C14 C9 C8 . . 117.3(2) ?
    C9 C10 C11 . . 119.9(2) ?
    C9 C10 H10 . . 120.0 ?
    C11 C10 H10 . . 120.0 ?
    C12 C11 C10 . . 122.3(2) ?
    C12 C11 H11 . . 118.9 ?
    C10 C11 H11 . . 118.9 ?
    C13 C12 C11 . . 116.8(2) ?
    C13 C12 C15 . . 120.4(2) ?
    C11 C12 C15 . . 122.8(2) ?
    C12 C13 C14 . . 122.1(2) ?
    C12 C13 H13 . . 118.9 ?
    C14 C13 H13 . . 118.9 ?
    C13 C14 C9 . . 120.0(2) ?
    C13 C14 H14 . . 120.0 ?
    C9 C14 H14 . . 120.0 ?
    C17 C15 C16 . . 109.8(3) ?
    C17 C15 C18 . . 108.2(3) ?
    C16 C15 C18 . . 107.9(3) ?
    C17 C15 C12 . . 109.6(2) ?
    C16 C15 C12 . . 112.6(2) ?
    C18 C15 C12 . . 108.6(2) ?
    C15 C16 H16A . . 109.5 ?
    C15 C16 H16B . . 109.5 ?
    H16A C16 H16B . . 109.5 ?
    C15 C16 H16C . . 109.5 ?
    H16A C16 H16C . . 109.5 ?
    H16B C16 H16C . . 109.5 ?
    C15 C17 H17A . . 109.5 ?
    C15 C17 H17B . . 109.5 ?
    H17A C17 H17B . . 109.5 ?
    C15 C17 H17C . . 109.5 ?
    H17A C17 H17C . . 109.5 ?
    H17B C17 H17C . . 109.5 ?
    C15 C18 H18A . . 109.5 ?
    C15 C18 H18B . . 109.5 ?
    H18A C18 H18B . . 109.5 ?
    C15 C18 H18C . . 109.5 ?
    H18A C18 H18C . . 109.5 ?
    H18B C18 H18C . . 109.5 ?
    C20 O3 H3 . . 109.6 ?
    C20 C19 H19A . . 109.5 ?
    C20 C19 H19B . . 109.5 ?
    H19A C19 H19B . . 109.5 ?
    C20 C19 H19C . . 109.5 ?
    H19A C19 H19C . . 109.5 ?
    H19B C19 H19C . . 109.5 ?
    O3 C20 C19 . . 112.2(4) ?
    O3 C20 H20A . . 109.2 ?
    C19 C20 H20A . . 109.2 ?
    O3 C20 H20B . . 109.2 ?
    C19 C20 H20B . . 109.2 ?
    H20A C20 H20B . . 107.9 ?
loop_
    _geom_torsion_atom_site_label_1
    _geom_torsion_atom_site_label_2
    _geom_torsion_atom_site_label_3
    _geom_torsion_atom_site_label_4
    _geom_torsion_site_symmetry_1
    _geom_torsion_site_symmetry_2
    _geom_torsion_site_symmetry_3
    _geom_torsion_site_symmetry_4
    _geom_torsion
    _geom_torsion_publ_flag
    C7 N1 N2 C8 . . . . 177.0(2) ?
    C6 C1 C2 O1 . . . . 179.8(2) ?
    C7 C1 C2 O1 . . . . -1.4(4) ?
    C6 C1 C2 C3 . . . . 0.0(4) ?
    C7 C1 C2 C3 . . . . 178.8(2) ?
    O1 C2 C3 C4 . . . . 179.9(2) ?
    C1 C2 C3 C4 . . . . -0.3(4) ?
    O1 C2 C3 Br1 . . . . -0.6(3) ?
    C1 C2 C3 Br1 . . . . 179.15(19) ?
    C2 C3 C4 C5 . . . . 0.8(4) ?
    Br1 C3 C4 C5 . . . . -178.6(2) ?
    C3 C4 C5 C6 . . . . -1.0(4) ?
    C3 C4 C5 Cl1 . . . . 179.1(2) ?
    C4 C5 C6 C1 . . . . 0.8(4) ?
    Cl1 C5 C6 C1 . . . . -179.4(2) ?
    C2 C1 C6 C5 . . . . -0.3(4) ?
    C7 C1 C6 C5 . . . . -179.1(2) ?
    N2 N1 C7 C1 . . . . -176.7(2) ?
    C6 C1 C7 N1 . . . . -178.0(2) ?
    C2 C1 C7 N1 . . . . 3.2(4) ?
    N1 N2 C8 O2 . . . . 4.6(4) ?
    N1 N2 C8 C9 . . . . -173.9(2) ?
    O2 C8 C9 C10 . . . . 157.1(3) ?
    N2 C8 C9 C10 . . . . -24.4(4) ?
    O2 C8 C9 C14 . . . . -21.3(4) ?
    N2 C8 C9 C14 . . . . 157.2(2) ?
    C14 C9 C10 C11 . . . . -0.7(4) ?
    C8 C9 C10 C11 . . . . -179.0(2) ?
    C9 C10 C11 C12 . . . . -0.8(4) ?
    C10 C11 C12 C13 . . . . 1.3(4) ?
    C10 C11 C12 C15 . . . . -178.6(2) ?
    C11 C12 C13 C14 . . . . -0.4(4) ?
    C15 C12 C13 C14 . . . . 179.5(3) ?
    C12 C13 C14 C9 . . . . -1.1(4) ?
    C10 C9 C14 C13 . . . . 1.6(4) ?
    C8 C9 C14 C13 . . . . -180.0(3) ?
    C13 C12 C15 C17 . . . . -53.7(4) ?
    C11 C12 C15 C17 . . . . 126.2(3) ?
    C13 C12 C15 C16 . . . . -176.2(3) ?
    C11 C12 C15 C16 . . . . 3.7(4) ?
    C13 C12 C15 C18 . . . . 64.3(3) ?
    C11 C12 C15 C18 . . . . -115.8(3) ?
loop_
    _geom_hbond_atom_site_label_D
    _geom_hbond_atom_site_label_H
    _geom_hbond_atom_site_label_A
    _geom_hbond_site_symmetry_A
    _geom_hbond_distance_DH
    _geom_hbond_distance_HA
    _geom_hbond_distance_DA
    _geom_hbond_angle_DHA
    _geom_hbond_publ_flag
    O1 H1 N1 . 0.82 1.86 2.577(3) 145 y
    N2 H2 O3 . 0.86 2.10 2.865(3) 147 y
    O3 H3 O2 2_766 0.82 1.94 2.755(3) 171 y
    C14 H14 O2 2_866 0.93 2.54 3.418(3) 157 y
_iucr_refine_instructions_details
;
TITL B1 in P-1
CELL  0.71073   9.2478   9.4057  12.7838   78.811   79.235   79.469
ZERR     2.00   0.0004   0.0004   0.0005    0.002    0.001    0.002
LATT   1
SFAC  C    H    N    O    CL   BR
UNIT  40   48   4    6    2    2
MERG   2
OMIT     0   0   1
DFIX 1.540 0.001 C19 C20
FMAP   2
ACTA
CONF
BOND   $H
HTAB O1 N1
HTAB N2 O3
HTAB C10 O3
HTAB O3 O2_$1
HTAB C14 O2_$2
EQIV $1 2-x,1-y,1-z
EQIV $2 3-x,1-y,1-z
SIZE  0.20 0.22 0.26
TEMP 22
PLAN   20
L.S.  7
WGHT    0.087900    0.244700
FVAR       0.55592
BR1   6    0.939539    0.981691    0.847030    11.00000    0.08381    0.15047 =
         0.08743   -0.07703   -0.01850    0.00684
CL1   5    0.496735    1.202514    0.602115    11.00000    0.07974    0.06915 =
         0.08990   -0.01975   -0.00680    0.02490
O1    4    1.046320    0.801252    0.672034    11.00000    0.05216    0.07487 =
         0.06413   -0.03541   -0.00728    0.00517
AFIX   3
H1    2    1.075720    0.751702    0.623894    11.00000   -1.50000
AFIX   0
O2    4    1.279710    0.521860    0.520534    11.00000    0.05410    0.09629 =
         0.04607   -0.03231   -0.00843   -0.00318
N1    3    1.037020    0.709600    0.496383    11.00000    0.05029    0.04847 =
         0.04465   -0.02157    0.00446   -0.00853
N2    3    1.102600    0.627122    0.418097    11.00000    0.04929    0.05003 =
         0.04113   -0.02202    0.00022   -0.00203
AFIX   3
H2    2    1.064590    0.632602    0.360697    11.00000   -1.20000
AFIX   0
C1    1    0.853961    0.895083    0.561166    11.00000    0.04821    0.04118 =
         0.04825   -0.01512    0.00693   -0.00704
C2    1    0.921278    0.891236    0.651644    11.00000    0.04955    0.04727 =
         0.04821   -0.01691    0.00621   -0.01193
C3    1    0.852884    0.986768    0.724264    11.00000    0.05428    0.06167 =
         0.05113   -0.02589    0.00771   -0.01370
C4    1    0.724731    1.082087    0.708651    11.00000    0.05984    0.05044 =
         0.05878   -0.02425    0.01594   -0.00890
AFIX  43
H4    2    0.681963    1.145273    0.757469    11.00000   -1.20000
AFIX   0
C5    1    0.660093    1.083082    0.619698    11.00000    0.05709    0.04254 =
         0.05977   -0.01007    0.00651    0.00007
C6    1    0.723533    0.991910    0.546304    11.00000    0.06051    0.04858 =
         0.05104   -0.01045   -0.00389   -0.00190
AFIX  43
H6    2    0.679094    0.994829    0.486235    11.00000   -1.20000
AFIX   0
C7    1    0.919013    0.801673    0.480492    11.00000    0.05893    0.04800 =
         0.04427   -0.01758   -0.00013   -0.00570
AFIX  43
H7    2    0.876196    0.808530    0.419059    11.00000   -1.20000
AFIX   0
C8    1    1.231248    0.535909    0.435930    11.00000    0.04279    0.05307 =
         0.04088   -0.01699    0.00019   -0.01032
C9    1    1.310463    0.458100    0.346179    11.00000    0.04166    0.04293 =
         0.03924   -0.01287   -0.00068   -0.00560
C10   1    1.242015    0.429238    0.267221    11.00000    0.03964    0.05345 =
         0.04588   -0.02005   -0.00402    0.00081
AFIX  43
H10   2    1.140524    0.460277    0.267585    11.00000   -1.20000
AFIX   0
C11   1    1.324518    0.354031    0.187437    11.00000    0.04683    0.05395 =
         0.04474   -0.02083   -0.00794    0.00020
AFIX  43
H11   2    1.276460    0.334422    0.135260    11.00000   -1.20000
AFIX   0
C12   1    1.475765    0.307074    0.182601    11.00000    0.04538    0.03989 =
         0.04564   -0.01294    0.00178   -0.00357
C13   1    1.541609    0.335859    0.262703    11.00000    0.03575    0.06666 =
         0.05914   -0.02352   -0.00394    0.00235
AFIX  43
H13   2    1.643206    0.305126    0.261980    11.00000   -1.20000
AFIX   0
C14   1    1.461442    0.409114    0.344340    11.00000    0.04555    0.06947 =
         0.05206   -0.02263   -0.01030   -0.00361
AFIX  43
H14   2    1.508971    0.425442    0.397968    11.00000   -1.20000
AFIX   0
C15   1    1.568972    0.226727    0.093269    11.00000    0.05353    0.05031 =
         0.05537   -0.02257    0.00691   -0.00230
C16   1    1.478879    0.214050    0.008484    11.00000    0.09295    0.12393 =
         0.08236   -0.06816   -0.00906    0.01695
AFIX 137
H16A  2    1.437889    0.310291   -0.023817    11.00000   -1.50000
H16B  2    1.399523    0.159292    0.041822    11.00000   -1.50000
H16C  2    1.542282    0.164554   -0.046141    11.00000   -1.50000
AFIX   0
C17   1    1.700071    0.305060    0.040158    11.00000    0.09916    0.07454 =
         0.09124   -0.03447    0.04780   -0.02831
AFIX 137
H17A  2    1.664770    0.406619    0.016430    11.00000   -1.50000
H17B  2    1.752025    0.261044   -0.020772    11.00000   -1.50000
H17C  2    1.766430    0.297119    0.091187    11.00000   -1.50000
AFIX   0
C18   1    1.629777    0.071440    0.144282    11.00000    0.07656    0.05170 =
         0.09510   -0.02121    0.01095    0.00241
AFIX 137
H18A  2    1.693649    0.021959    0.089836    11.00000   -1.50000
H18B  2    1.548449    0.018419    0.175561    11.00000   -1.50000
H18C  2    1.685375    0.076526    0.199451    11.00000   -1.50000
AFIX   0
O3    4    0.879196    0.612549    0.294129    11.00000    0.06439    0.11735 =
         0.05484   -0.01761   -0.01320   -0.00797
AFIX   3
H3    2    0.829486    0.566749    0.345059    11.00000   -1.50000
AFIX   0
C19   1    0.921111    0.621090    0.101111    11.00000    0.10434    0.31149 =
         0.07887   -0.04608   -0.01839   -0.02918
AFIX 137
H19A  2    0.996688    0.681411    0.094445    11.00000   -1.50000
H19B  2    0.869617    0.650693    0.039957    11.00000   -1.50000
H19C  2    0.966455    0.520375    0.103985    11.00000   -1.50000
AFIX   0
C20   1    0.810012    0.638355    0.205036    11.00000    0.09632    0.19543 =
         0.07927   -0.02698   -0.02904   -0.01370
AFIX  23
H20A  2    0.754910    0.737023    0.197775    11.00000   -1.20000
H20B  2    0.739335    0.570495    0.214922    11.00000   -1.20000
HKLF    4
REM  B1 in P-1
REM R1 =  0.0520 for   3460 Fo > 4sig(Fo)  and  0.1121 for all   6728 data
REM    248 parameters refined using      1 restraints
END
WGHT      0.0879      0.2447
REM Highest difference peak  0.599,  deepest hole -0.631,  1-sigma level  0.062
Q1    1   0.8551  0.5602  0.1923  11.00000  0.05    0.60
Q2    1   0.9214  1.0579  0.7935  11.00000  0.05    0.49
Q3    1   0.8892  0.6814  0.1166  11.00000  0.05    0.49
Q4    1   0.8806  0.5547  0.1421  11.00000  0.05    0.43
Q5    1   0.8453  0.6716  0.1762  11.00000  0.05    0.41
Q6    1   0.9529  0.9877  0.8807  11.00000  0.05    0.30
Q7    1   0.9234  0.9238  0.8473  11.00000  0.05    0.28
Q8    1   0.8915  0.8473  0.5303  11.00000  0.05    0.23
Q9    1   0.8997  0.4642  0.1936  11.00000  0.05    0.22
Q10   1   1.4928  0.3534  0.3035  11.00000  0.05    0.22
Q11   1   0.4979  1.2064  0.5304  11.00000  0.05    0.22
Q12   1   0.4723  1.1203  0.6144  11.00000  0.05    0.22
Q13   1   1.2547  0.4790  0.4976  11.00000  0.05    0.22
Q14   1   0.8555  0.7917  0.1296  11.00000  0.05    0.21
Q15   1   1.5383  0.2621  0.1415  11.00000  0.05    0.21
Q16   1   1.2691  0.4781  0.3966  11.00000  0.05    0.20
Q17   1   0.5395  1.2170  0.6275  11.00000  0.05    0.20
Q18   1   1.6378  0.4058 -0.0410  11.00000  0.05    0.19
Q19   1   1.2907  0.3831  0.2421  11.00000  0.05    0.19
Q20   1   0.7161  1.0513  0.5752  11.00000  0.05    0.19
;
