# Supplementary material for: N′-[(1E)-3-Bromo-5-chloro-2-hy­droxy­benzyl­idene]-4-tert-butyl­benzo­hydrazide ethanol monosolvate
Source: Acta Crystallogr Sect E Struct Rep Online. 2011 Oct 5;67(Pt 11):o2857. doi: 10.1107/S160053681104027X (PMC3247593; doi:10.1107/S160053681104027X)
Supplement: Supplementary file 2 [file e-67-o2857-Isup2.hkl]

#
# h,k,l, Fc-squared, Fo-squared, sigma(Fo-squared) and status flag
#
data_I
_shelx_title ' B1 in P-1'
_shelx_refln_list_code          4
_shelx_F_calc_maximum      188.67
_exptl_crystal_F_000       468.00
_reflns_d_resolution_high  0.6887
 
loop_
 _symmetry_equiv_pos_as_xyz
 'x, y, z'
 '-x, -y, -z'
 
_cell_length_a     9.2478
_cell_length_b     9.4057
_cell_length_c    12.7838
_cell_angle_alpha  78.811
_cell_angle_beta   79.235
_cell_angle_gamma  79.469
 
_shelx_F_squared_multiplier     1.000
 
loop_
 _refln_index_h
 _refln_index_k
 _refln_index_l
 _refln_F_squared_calc
 _refln_F_squared_meas
 _refln_F_squared_sigma
 _refln_observed_status
   1   0   0     1479.34     1124.51     32.70 o
   2   0   0     3919.84     4110.42     42.20 o
   3   0   0        4.22        7.05      1.10 o
   4   0   0      786.85      693.29      6.63 o
   5   0   0     3562.77     4010.40     35.87 o
   6   0   0      119.48      102.72      2.37 o
   7   0   0      310.29      296.09      5.00 o
   8   0   0       75.41       71.44      3.47 o
   9   0   0       70.61       87.95      5.76 o
  10   0   0       33.90       26.35      3.86 o
  11   0   0        7.91        4.68      4.28 o
  12   0   0        0.48       -0.19      6.14 o
 -12   1   0        3.56        1.38      5.73 o
 -11   1   0        1.10       -0.19      4.29 o
 -10   1   0       54.48       61.20      4.04 o
  -9   1   0      202.57      202.74      5.65 o
  -8   1   0      230.61      240.38      4.86 o
  -7   1   0      243.42      263.67      4.58 o
  -6   1   0      206.04      249.09      3.28 o
  -5   1   0      139.54      165.85      2.38 o
  -4   1   0      465.21      475.16      4.75 o
  -3   1   0      887.79     1036.44     10.97 o
  -2   1   0     7617.77     7959.82     75.38 o
  -1   1   0     3059.16     3197.63     26.87 o
   1   1   0     1741.21     1927.72     15.46 o
   2   1   0      520.45      486.38      4.54 o
   3   1   0      402.64      393.53      3.87 o
   4   1   0        9.82        6.50      0.86 o
   5   1   0       20.35       50.05      1.70 o
   6   1   0       13.37       17.63      1.49 o
   7   1   0      152.16      154.32      3.25 o
   8   1   0        2.16        4.88      2.70 o
   9   1   0      166.41      148.26      5.91 o
  10   1   0        2.68       -0.55      5.32 o
  11   1   0        0.07       -3.96      3.96 o
  12   1   0       16.74       10.98      4.92 o
  13   1   0        5.35        6.14      5.48 o
 -12   2   0        0.09       -8.00     10.27 o
 -11   2   0        0.05       -1.53      5.05 o
 -10   2   0       51.28       42.88      4.91 o
  -9   2   0       25.83       18.99      3.42 o
  -8   2   0       42.16       48.62      3.00 o
  -7   2   0        7.38        1.48      1.93 o
  -6   2   0      362.02      307.99      3.83 o
  -5   2   0       42.29       40.55      1.34 o
  -4   2   0       78.74       84.82      1.87 o
  -3   2   0     3151.47     3236.81     33.30 o
  -2   2   0      379.53      504.10      4.75 o
  -1   2   0     1865.51     1895.66     17.06 o
   0   2   0     1650.47     1905.18     49.70 o
   1   2   0     7887.00     7658.01    127.68 o
   2   2   0     8636.89     8855.13     97.10 o
   3   2   0      309.11      352.58      4.05 o
   4   2   0      354.05      357.54      4.67 o
   5   2   0      230.79      275.97      3.73 o
   6   2   0      396.73      479.62      5.97 o
   7   2   0       13.26       11.05      2.00 o
   8   2   0       35.71       29.52      2.93 o
   9   2   0        3.07        1.26      3.09 o
  10   2   0        2.46        2.83      3.60 o
  11   2   0        0.08        0.42      4.16 o
  12   2   0        0.00       -4.53      4.57 o
  13   2   0        5.87        7.88      6.42 o
 -12   3   0       12.38       26.93     11.01 o
 -11   3   0        0.11        1.53      8.85 o
 -10   3   0        3.90       10.39      6.12 o
  -9   3   0        0.49       23.90      5.12 o
  -8   3   0       27.08       32.27      2.70 o
  -7   3   0       19.37       13.10      2.24 o
  -6   3   0       36.36       36.13      1.65 o
  -5   3   0       92.46       78.11      1.74 o
  -4   3   0       72.69       88.64      1.98 o
  -3   3   0     1618.47     1700.69     16.52 o
  -2   3   0     1913.18     1969.86     17.69 o
  -1   3   0     3838.73     3967.27     38.00 o
   0   3   0     1992.95     2088.74     54.75 o
   1   3   0      728.00      786.67      7.84 o
   2   3   0      534.65      497.35      6.34 o
   3   3   0       75.88       77.61      1.66 o
   4   3   0      478.37      427.83      4.99 o
   5   3   0      281.01      278.98      3.78 o
   6   3   0       46.55       34.11      1.75 o
   7   3   0       86.52       80.85      2.69 o
   8   3   0      144.93      137.42      3.83 o
   9   3   0        0.51        1.25      3.99 o
  10   3   0       37.95       31.08      3.99 o
  11   3   0        9.29        4.97      4.12 o
  12   3   0        0.01       -4.67      4.82 o
  13   3   0        0.10       -6.13      6.13 o
 -11   4   0       12.18       10.34      6.32 o
 -10   4   0        0.43        3.46      5.50 o
  -9   4   0      110.62      113.91      6.12 o
  -8   4   0        0.42       -0.14      3.16 o
  -7   4   0       19.31       19.95      2.50 o
  -6   4   0        3.72        0.36      1.58 o
  -5   4   0        9.50       17.23      1.47 o
  -4   4   0      632.34      601.98      6.39 o
  -3   4   0      326.63      369.48      3.78 o
  -2   4   0     1426.05     1506.05     14.59 o
  -1   4   0       10.26       11.57      0.53 o
   0   4   0      706.37      739.74     20.81 o
   1   4   0      430.99      446.91      5.30 o
   2   4   0       47.59       45.17      0.88 o
   3   4   0       45.76       37.54      1.01 o
   4   4   0      602.57      648.11      7.20 o
   5   4   0       29.70       27.12      1.43 o
   6   4   0      152.93      156.35      3.42 o
   7   4   0        5.99        7.47      2.09 o
   8   4   0       51.18       48.74      3.39 o
   9   4   0       43.71       40.23      3.48 o
  10   4   0        2.14        1.11      4.61 o
  11   4   0        1.63        0.75      4.95 o
  12   4   0        0.38       -0.89      5.60 o
  13   4   0        0.00       -7.03      7.29 o
 -11   5   0        2.82        0.91     10.76 o
 -10   5   0        0.15       -7.06      7.06 o
  -9   5   0       17.63       17.20      4.30 o
  -8   5   0        0.37       -3.42      3.42 o
  -7   5   0       62.95       64.54      3.56 o
  -6   5   0       10.93        5.16      2.59 o
  -5   5   0       24.09       20.77      1.81 o
  -4   5   0      173.92      172.33      2.63 o
  -3   5   0       56.91       55.63      1.50 o
  -2   5   0     2104.46     2113.76     20.36 o
  -1   5   0       41.31       31.86      0.96 o
   1   5   0      285.51      311.35      5.04 o
   2   5   0      381.11      402.63      4.52 o
   3   5   0      653.95      633.26      6.94 o
   4   5   0        8.56        6.93      0.95 o
   5   5   0      174.91      156.87      3.36 o
   6   5   0       17.18       14.66      1.61 o
   7   5   0       65.19       70.76      2.37 o
   8   5   0        0.20       -2.50      2.50 o
   9   5   0        0.38        8.41      3.75 o
  10   5   0        0.76        2.75      3.98 o
  11   5   0        1.23        6.42      5.03 o
  12   5   0        1.37       -2.20     16.28 o
 -10   6   0        0.05        8.40      6.19 o
  -9   6   0        5.20       -0.94      5.81 o
  -8   6   0        8.95        1.82      3.90 o
  -7   6   0        0.31        1.25      5.90 o
  -6   6   0        7.09        8.96      2.51 o
  -5   6   0        2.21       -0.06      1.94 o
  -4   6   0      148.01      143.30      2.63 o
  -3   6   0        1.11        2.28      1.11 o
  -2   6   0      178.13      174.71      2.28 o
  -1   6   0      189.28      182.17      2.77 o
   0   6   0      101.64      107.55      6.92 o
   1   6   0        4.43        3.01      4.14 o
   2   6   0        8.65        9.82      0.73 o
   3   6   0       21.88       24.88      1.26 o
   4   6   0        1.50        1.78      0.94 o
   5   6   0      111.55      105.28      2.66 o
   6   6   0        9.97       13.46      2.16 o
   7   6   0        4.11        2.92      2.13 o
   8   6   0       20.90       25.21      2.97 o
   9   6   0       11.50        9.88      3.89 o
  10   6   0        0.00        1.23      6.21 o
  11   6   0        0.20        6.08      9.14 o
  12   6   0        0.84        4.77      7.43 o
 -10   7   0        6.57        2.25     12.36 o
  -9   7   0        2.59       -4.38      4.57 o
  -8   7   0        8.34        5.76      4.67 o
  -7   7   0       21.24       29.59      3.72 o
  -6   7   0       33.42       26.92      2.77 o
  -5   7   0       46.93       47.58      2.65 o
  -4   7   0       35.63       33.04      1.96 o
  -3   7   0       67.14       73.35      2.02 o
  -2   7   0       49.63       42.19      1.33 o
  -1   7   0      200.34      219.07      2.99 o
   0   7   0       65.37       72.67      6.15 o
   1   7   0      136.27      147.32      8.51 o
   2   7   0        1.87        2.69      1.41 o
   3   7   0        1.79        1.33      1.22 o
   4   7   0        0.58        0.62      1.63 o
   5   7   0       19.61       21.14      2.68 o
   6   7   0        0.68        2.13      2.26 o
   7   7   0        0.28       -3.06      3.06 o
   8   7   0        0.03        1.42      3.35 o
   9   7   0        0.08       -3.67      4.08 o
  10   7   0        1.48        0.07      5.73 o
  11   7   0        2.89        6.20      8.75 o
  12   7   0        1.16       -5.17      7.31 o
  -9   8   0        7.40        7.22      5.82 o
  -8   8   0        9.96       11.16      4.54 o
  -7   8   0       14.13       19.72      4.32 o
  -6   8   0       18.36       17.87      2.97 o
  -5   8   0       50.75       50.44      2.84 o
  -4   8   0      105.20       93.61      3.10 o
  -3   8   0        7.37       10.51      1.92 o
  -2   8   0       48.78       49.61      1.69 o
  -1   8   0      245.68      226.60     11.03 o
   0   8   0       33.97       30.06      5.92 o
   1   8   0       36.34       34.82      6.02 o
   2   8   0        0.26       -0.47      1.11 o
   3   8   0        0.69        1.54      1.48 o
   4   8   0       16.13       13.91      1.89 o
   5   8   0       28.64       25.07      2.22 o
   6   8   0        3.05        2.56      2.39 o
   7   8   0       25.29       29.42      3.06 o
   8   8   0        0.67        0.64      3.60 o
   9   8   0        5.08        4.37      5.80 o
  10   8   0        0.62       -4.10      5.87 o
  11   8   0        0.57        0.47      6.60 o
  -8   9   0        4.62        5.79      5.15 o
  -7   9   0        3.44        3.49      4.15 o
  -6   9   0       11.03       10.13      3.25 o
  -5   9   0       38.84       34.64      4.43 o
  -4   9   0       93.50       97.25      3.99 o
  -3   9   0       14.40       23.38      2.06 o
  -2   9   0        6.49        4.68      1.55 o
  -1   9   0        0.38        3.59      6.57 o
   0   9   0       91.94       86.33      8.80 o
   1   9   0       26.66       18.15      6.60 o
   2   9   0       11.95       17.44      1.31 o
   3   9   0        2.66        5.33      1.64 o
   4   9   0       36.45       35.42      2.95 o
   5   9   0        1.05        0.17      2.27 o
   6   9   0        4.36        2.48      2.65 o
   7   9   0        5.10        2.62      3.05 o
   8   9   0       25.34       20.98      4.43 o
   9   9   0        0.47        5.06      4.59 o
  10   9   0        3.20        3.07      6.37 o
  -7  10   0       10.28       13.11      4.90 o
  -6  10   0        7.59        3.05      3.55 o
  -5  10   0       10.61        6.33      3.37 o
  -4  10   0       31.70       34.50      3.19 o
  -3  10   0       17.86       15.05      2.52 o
  -2  10   0       67.55       68.85      3.86 o
  -1  10   0       33.03       22.55      8.12 o
   0  10   0       83.61       74.52      9.61 o
   1  10   0       19.70       26.47      8.54 o
   2  10   0       10.52       11.17      2.54 o
   3  10   0        7.97        8.85      2.16 o
   4  10   0        1.89        1.32      2.15 o
   5  10   0       23.79       21.78      2.58 o
   6  10   0        0.22        1.50      2.87 o
   7  10   0        1.65        0.76      3.78 o
   8  10   0        0.54       -0.21      4.57 o
   9  10   0       16.77       16.63      6.91 o
  10  10   0        0.04       -1.46      6.72 o
  -5  11   0        6.81        4.93      4.52 o
  -4  11   0        1.86       -3.54      3.54 o
  -3  11   0       22.86       21.43      3.17 o
  -2  11   0        8.97       10.87      4.21 o
  -1  11   0       15.88       15.63      8.77 o
   0  11   0       21.56       24.66      8.87 o
   1  11   0        1.75       -1.39      8.28 o
   3  11   0        0.08       -1.26      2.70 o
   4  11   0        0.75        1.81      2.68 o
   5  11   0        0.45        1.18      2.70 o
   6  11   0        4.84        1.64      3.17 o
   7  11   0        0.06       -2.00      4.11 o
   8  11   0        0.31        1.72      4.78 o
   9  11   0        0.00        1.85     11.13 o
  -4  12   0        0.25       22.42     13.88 o
  -3  12   0        3.00        3.94      3.51 o
  -2  12   0        5.94        9.25     10.39 o
  -1  12   0        4.29        1.36     11.00 o
   0  12   0        3.36        2.14      9.64 o
   1  12   0       22.50        7.64     10.39 o
   3  12   0        0.10        1.81      2.84 o
   4  12   0        2.11        4.75      3.38 o
   5  12   0        1.82        2.72      3.46 o
   6  12   0        0.43        1.62      3.84 o
   7  12   0        2.97        1.57      8.25 o
  -1  13   0        1.08       17.28     13.10 o
   0  13   0        1.71       -7.77     11.78 o
   4  13   0        0.51        3.27      3.52 o
   0 -13   1        0.72       13.98     11.29 o
  -7 -12   1        1.85        7.55      5.93 o
  -6 -12   1        1.45        1.09      4.47 o
  -5 -12   1        0.09        2.41      3.54 o
  -4 -12   1        0.16       -0.63      3.42 o
  -3 -12   1        0.31       -0.25      2.89 o
   0 -12   1        5.57        9.00      9.93 o
   1 -12   1        3.37       -9.00     11.03 o
   2 -12   1        1.29       -5.14     10.26 o
   3 -12   1        0.60       -0.61      3.47 o
  -8 -11   1        0.04       -5.19      5.19 o
  -7 -11   1        0.00       -4.27      4.27 o
  -6 -11   1        2.88        4.44      3.28 o
  -5 -11   1        2.94        9.89      2.89 o
  -4 -11   1        3.21        5.03      2.81 o
  -3 -11   1        0.17       -2.72      2.72 o
  -2 -11   1        0.49       -1.33      2.91 o
  -1 -11   1       29.47       15.92      8.87 o
   0 -11   1       21.69       18.93      9.87 o
   1 -11   1        2.52        3.40      8.74 o
   2 -11   1        0.11       -1.85      2.39 o
   3 -11   1        2.09       -1.83      3.37 o
   4 -11   1        8.66        7.75      4.94 o
   5 -11   1        9.30        0.67      4.06 o
  -9 -10   1        6.35        8.63      8.15 o
  -8 -10   1        0.04        6.94      4.39 o
  -7 -10   1        0.03        1.64      3.95 o
  -6 -10   1       10.58        8.76      2.96 o
  -5 -10   1        4.31       10.61      3.12 o
  -4 -10   1        0.10        0.83      2.20 o
  -3 -10   1        1.33        6.31      2.19 o
  -2 -10   1        1.38        0.76      1.77 o
  -1 -10   1        7.69        4.50      8.32 o
   0 -10   1        0.26        2.39      8.25 o
   1 -10   1        6.92        5.37      8.45 o
   2 -10   1       16.29       12.72      2.40 o
   3 -10   1        1.88        4.35      2.47 o
   4 -10   1        0.98        6.65      2.93 o
   5 -10   1        0.18       -0.68      3.38 o
   6 -10   1        2.09        1.56      3.89 o
   7 -10   1        2.96        5.79      5.87 o
 -10  -9   1        0.44       -0.56      6.44 o
  -9  -9   1        0.93        0.27      4.56 o
  -8  -9   1        0.02        4.22      4.15 o
  -7  -9   1       10.49       14.43      3.67 o
  -6  -9   1        3.49        0.99      2.69 o
  -5  -9   1        6.33        7.35      2.34 o
  -4  -9   1        2.79        1.00      2.03 o
  -3  -9   1        4.78        3.74      1.72 o
  -2  -9   1        0.27       -0.24      1.36 o
  -1  -9   1        2.01       -4.04      6.76 o
   0  -9   1        0.06        0.32      6.21 o
   1  -9   1        3.81        8.87      7.41 o
   2  -9   1        5.31        9.88      1.90 o
   3  -9   1       24.48       26.67      1.96 o
   4  -9   1        8.28        7.94      2.45 o
   5  -9   1        0.25        7.00      2.80 o
   6  -9   1        0.05        4.10      3.18 o
   7  -9   1        0.12       -2.91      4.33 o
   8  -9   1        9.42       11.43      4.98 o
 -11  -8   1        0.78        4.53     10.14 o
 -10  -8   1        2.53       11.29      6.53 o
  -9  -8   1        0.40       -4.27      4.27 o
  -8  -8   1        0.06       -1.35      3.64 o
  -7  -8   1       21.37       33.20      4.60 o
  -6  -8   1        0.32        2.29      2.46 o
  -5  -8   1        0.03        3.23      2.79 o
  -4  -8   1       74.68       77.18      2.47 o
  -3  -8   1       17.69       16.32      1.62 o
  -2  -8   1       28.00       28.30      1.41 o
  -1  -8   1        0.45       -1.75      5.95 o
   0  -8   1       16.78       19.09      6.37 o
   1  -8   1       19.62       19.83      6.08 o
   2  -8   1       59.06       55.62      1.94 o
   3  -8   1       10.75       13.99      1.67 o
   4  -8   1       33.49       39.80      2.16 o
   5  -8   1        2.42       -0.62      2.29 o
   6  -8   1        4.30        7.67      2.99 o
   7  -8   1       29.89       36.41      5.11 o
   8  -8   1        6.20       -2.76      5.92 o
   9  -8   1        4.86       -0.58      5.12 o
 -11  -7   1        0.63       -6.57      6.57 o
 -10  -7   1        0.16        2.49      5.77 o
  -9  -7   1        0.34        1.04      4.03 o
  -8  -7   1        0.47       -0.12      3.55 o
  -7  -7   1        0.13       -2.58      3.02 o
  -6  -7   1        0.77       -0.93      2.32 o
  -5  -7   1       73.92       77.20      2.66 o
  -4  -7   1        0.10        9.65      4.68 o
  -3  -7   1       18.93       19.08      2.85 o
  -2  -7   1        6.45        4.85      1.04 o
  -1  -7   1       28.37       20.11      0.92 o
   0  -7   1      221.37      202.49     10.06 o
   1  -7   1        8.64        8.20      1.21 o
   2  -7   1       27.78       35.94      2.14 o
   3  -7   1       15.18        7.40      1.65 o
   4  -7   1        1.55        0.55      1.95 o
   5  -7   1      145.40      135.41      3.08 o
   6  -7   1        3.75        0.93      2.50 o
   7  -7   1       19.84       13.42      4.17 o
   8  -7   1        0.70       -4.00      4.00 o
   9  -7   1        4.51        3.04      5.39 o
  10  -7   1        2.78        0.57      8.19 o
 -12  -6   1        0.10       -2.03      7.33 o
 -11  -6   1        0.46       -6.15      6.50 o
 -10  -6   1        4.53       -2.27      5.62 o
  -9  -6   1        3.58        0.47      4.94 o
  -8  -6   1        3.44        1.59      3.32 o
  -7  -6   1        2.90       -2.60      2.62 o
  -6  -6   1       30.67       28.29      2.01 o
  -5  -6   1       67.30       54.60      2.32 o
  -4  -6   1       43.68       44.20      3.89 o
  -3  -6   1      181.51      174.86      2.80 o
  -2  -6   1       11.60       12.73      0.88 o
  -1  -6   1      144.82      139.56      2.09 o
   0  -6   1        6.07       10.26      4.50 o
   1  -6   1      225.14      248.06      2.98 o
   2  -6   1        9.55       13.18      0.94 o
   3  -6   1       90.25       87.57      2.61 o
   4  -6   1       37.02       40.30      2.21 o
   5  -6   1       40.30       44.82      2.69 o
   6  -6   1       43.27       40.02      2.25 o
   7  -6   1        0.19       -2.50      2.50 o
   8  -6   1       64.19       68.68      4.38 o
   9  -6   1        2.29        3.88      4.27 o
  10  -6   1       17.07       18.82      6.41 o
 -12  -5   1        0.28        0.26      7.26 o
 -11  -5   1        5.42       -1.38      4.93 o
 -10  -5   1        5.42       -2.23      4.00 o
  -9  -5   1        3.88        0.60      3.71 o
  -8  -5   1       12.10       18.02      2.72 o
  -7  -5   1        2.53        3.25      2.07 o
  -6  -5   1       50.86       53.66      1.98 o
  -5  -5   1       25.53       31.82      1.57 o
  -4  -5   1      131.22      118.63      4.57 o
  -3  -5   1      238.25      257.48      3.20 o
  -2  -5   1       39.64       45.13      1.68 o
  -1  -5   1      733.59      720.62      7.10 o
   1  -5   1      877.26      884.91      9.38 o
   2  -5   1        0.84        1.45      0.79 o
   3  -5   1       89.97       96.13      2.04 o
   4  -5   1       72.30       66.83      2.13 o
   5  -5   1       95.07       95.12      2.79 o
   6  -5   1       85.45       83.52      2.64 o
   7  -5   1       11.31        5.63      2.43 o
   8  -5   1       28.24       32.34      3.86 o
   9  -5   1        1.04        0.01      3.90 o
  10  -5   1       10.87       15.92      5.93 o
  11  -5   1        0.45       -2.01      6.53 o
 -12  -4   1        1.16       -6.10      6.10 o
 -11  -4   1        1.89       -8.84      8.84 o
 -10  -4   1        0.96       -3.57      3.57 o
  -9  -4   1        5.69       -0.34      3.62 o
  -8  -4   1       11.13        7.13      2.36 o
  -7  -4   1      119.10      112.84      3.74 o
  -6  -4   1        4.18        4.26      1.57 o
  -5  -4   1      118.77      106.36      2.33 o
  -4  -4   1      382.11      405.74      4.84 o
  -3  -4   1      776.50      876.16     10.24 o
  -2  -4   1     3073.13     3279.41     33.73 o
  -1  -4   1      212.63      226.75      2.42 o
   0  -4   1      642.14      619.73     17.86 o
   1  -4   1        9.42       11.68      0.91 o
   2  -4   1      559.66      616.44      6.23 o
   3  -4   1      209.80      222.23      3.36 o
   4  -4   1      168.32      179.24      2.90 o
   5  -4   1       86.72       82.20      2.84 o
   6  -4   1       30.22       30.63      2.13 o
   7  -4   1       43.08       48.35      2.36 o
   8  -4   1       35.49       35.51      3.73 o
   9  -4   1        4.92        3.01      3.78 o
  10  -4   1        0.20       -2.23      5.22 o
  11  -4   1        0.17        1.88      6.24 o
 -12  -3   1        0.17        3.20      4.78 o
 -11  -3   1        5.63        2.69      4.02 o
 -10  -3   1        7.51       -0.96      4.04 o
  -9  -3   1        0.79        3.16      3.13 o
  -8  -3   1        1.93       -0.10      2.30 o
  -7  -3   1       15.16       15.67      2.14 o
  -6  -3   1       53.28       55.91      1.92 o
  -5  -3   1       68.76       74.88      1.94 o
  -4  -3   1     1010.69     1038.47     11.15 o
  -3  -3   1     1000.38     1059.38     11.19 o
  -2  -3   1     1414.51     1452.15     15.05 o
  -1  -3   1       17.02       17.54      0.50 o
   0  -3   1     4382.78     4685.27     68.67 o
   1  -3   1        2.69        2.97      0.41 o
   2  -3   1        1.54        9.79      1.25 o
   3  -3   1      769.87      847.80      8.49 o
   4  -3   1        2.29        1.93      1.02 o
   5  -3   1      848.51      926.37      9.61 o
   6  -3   1       52.08       60.67      1.97 o
   7  -3   1      713.76      690.47      7.37 o
   8  -3   1       62.04       56.21      2.47 o
   9  -3   1      115.62      134.16      5.03 o
  10  -3   1        1.84        0.60      5.14 o
  11  -3   1        9.40       19.40      6.14 o
  12  -3   1       13.51       -1.49     11.60 o
 -12  -2   1        3.10        0.20      4.56 o
 -11  -2   1       22.94       28.39      4.28 o
 -10  -2   1        0.60        3.46      3.59 o
  -9  -2   1       57.60       58.28      3.70 o
  -8  -2   1        3.76        5.39      2.67 o
  -7  -2   1      290.93      296.54      4.97 o
  -6  -2   1       29.06       31.47      1.74 o
  -5  -2   1     1054.39     1055.32     11.50 o
  -4  -2   1       72.72      102.76      1.95 o
  -3  -2   1     1721.82     1735.27     18.06 o
  -2  -2   1    18241.45    17901.70    169.74 o
  -1  -2   1    35596.25    30247.75    426.59 o
   0  -2   1       14.43       14.01      0.40 o
   1  -2   1     3720.28     3728.07     33.35 o
   2  -2   1      488.08      468.03      4.45 o
   3  -2   1     1467.27     1690.42     16.42 o
   4  -2   1     2981.43     3259.65     33.69 o
   5  -2   1      434.80      415.51      5.15 o
   6  -2   1      338.00      284.82      4.13 o
   7  -2   1      510.92      474.73      5.80 o
   8  -2   1       29.26       32.86      2.48 o
   9  -2   1       66.51       59.85      3.89 o
  10  -2   1        1.00        3.06      4.28 o
  11  -2   1        0.20        1.53      5.95 o
  12  -2   1        2.90        1.04      7.50 o
 -12  -1   1        5.63       -2.85      4.92 o
 -11  -1   1       18.04       27.53      4.59 o
 -10  -1   1       94.93      107.99      4.75 o
  -9  -1   1       12.63       17.15      3.27 o
  -8  -1   1       37.00       39.31      3.03 o
  -7  -1   1       27.13       39.81      3.16 o
  -6  -1   1      389.95      417.84      6.23 o
  -5  -1   1       45.44       56.99      1.86 o
  -4  -1   1      663.59      853.84      9.29 o
  -3  -1   1     3675.02     4086.13     38.81 o
  -2  -1   1     6115.03     6386.39     60.42 o
  -1  -1   1     1608.61     1692.82     16.14 o
   0  -1   1     2965.78     2987.68     26.95 o
   1  -1   1      491.71      550.46      4.76 o
   2  -1   1      421.13      516.26      5.16 o
   3  -1   1        5.24        8.10      1.26 o
   4  -1   1       43.00       15.36      1.02 o
   5  -1   1       10.10        1.97      1.40 o
   6  -1   1      340.96      342.55      4.68 o
   7  -1   1       14.77       18.74      1.82 o
   8  -1   1      301.12      292.82      4.48 o
   9  -1   1       20.38       20.99      3.37 o
  10  -1   1        1.49        4.64      3.66 o
  11  -1   1       11.56        4.94      4.31 o
  12  -1   1        6.06       11.66      5.84 o
 -12   0   1       11.01       15.95      5.07 o
 -11   0   1        7.64        1.18      4.33 o
 -10   0   1       11.78        5.70      3.73 o
  -9   0   1        0.85        1.45      3.21 o
  -8   0   1      141.87      131.80      4.25 o
  -7   0   1        1.31        2.79      2.03 o
  -6   0   1       14.15       10.72      1.57 o
  -5   0   1     1346.20     1473.44     17.22 o
  -4   0   1      645.50      621.28      6.96 o
  -3   0   1      699.26      486.93      5.43 o
  -2   0   1     1478.40     1201.82     11.62 o
  -1   0   1     1557.39     1621.51     14.49 o
   1   0   1     2684.68     2786.52     23.43 o
   2   0   1        1.64        6.16      0.51 o
   3   0   1      119.98      121.11      1.82 o
   4   0   1     3154.80     3488.68     36.01 o
   5   0   1        8.25       11.18      1.15 o
   6   0   1      152.18      150.14      2.48 o
   7   0   1      117.00       94.02      2.38 o
   8   0   1       80.61       74.91      3.03 o
   9   0   1        0.78        3.44      3.78 o
  10   0   1        0.02       -3.68      3.68 o
  11   0   1       13.68        8.20      4.35 o
  12   0   1       14.45       12.31      4.90 o
  13   0   1        1.12       -1.12      6.04 o
 -12   1   1        0.13       -5.71      5.71 o
 -11   1   1        2.60        7.57      4.43 o
 -10   1   1        0.56        3.02      3.57 o
  -9   1   1        1.29        7.83      3.35 o
  -8   1   1       62.56       49.18      4.07 o
  -7   1   1        1.39        0.01      1.95 o
  -6   1   1       32.16       31.74      1.73 o
  -5   1   1      237.02      185.76      2.93 o
  -4   1   1     1759.18     1707.35     17.93 o
  -3   1   1     1430.35     1634.51     17.05 o
  -2   1   1     5081.61     5830.20     59.59 o
  -1   1   1     3341.20     3763.80     35.71 o
   0   1   1      117.86      116.42      2.04 o
   1   1   1       31.26       37.70      0.63 o
   2   1   1     6027.27     6236.36     63.76 o
   3   1   1     3309.37     3455.07     35.53 o
   4   1   1     1554.37     1627.72     17.12 o
   5   1   1      828.05      643.59      7.35 o
   6   1   1      731.82      648.07      6.60 o
   7   1   1      215.97      206.05      3.19 o
   8   1   1        6.72        7.58      2.68 o
   9   1   1        8.04       11.49      3.14 o
  10   1   1       49.35       49.94      4.19 o
  11   1   1        0.19       -4.09      4.09 o
  12   1   1        1.23        5.38      7.00 o
  13   1   1        0.07       -5.31      5.31 o
 -12   2   1        1.56       -7.49      7.49 o
 -11   2   1       19.95       27.47      5.29 o
 -10   2   1        2.57        2.43      4.50 o
  -9   2   1       13.36       17.31      3.39 o
  -8   2   1        6.04        4.28      2.51 o
  -7   2   1       14.83       15.03      2.23 o
  -6   2   1      461.01      468.90      5.90 o
  -5   2   1      317.53      326.00      4.29 o
  -4   2   1     2731.55     3019.84     31.26 o
  -3   2   1      417.32      422.28      4.81 o
  -2   2   1     4896.84     4887.75     43.49 o
  -1   2   1       77.41       60.41      0.81 o
   0   2   1       17.90       22.17      0.79 o
   1   2   1     3202.10     3403.88     32.50 o
   2   2   1     2775.12     3003.04     28.54 o
   3   2   1       74.22       71.14      1.40 o
   4   2   1       34.59       32.75      1.23 o
   5   2   1     1223.96     1290.07     11.99 o
   6   2   1        3.96        4.27      1.26 o
   7   2   1      800.98      843.73      9.76 o
   8   2   1       44.68       50.05      5.41 o
   9   2   1       11.25       12.79      3.34 o
  10   2   1        5.31       10.08      6.14 o
  11   2   1        4.37       -1.71      4.19 o
  12   2   1        4.16       -0.01      5.11 o
  13   2   1        2.97        5.07      5.43 o
 -12   3   1        0.05        0.80     10.23 o
 -11   3   1       13.64       19.54      6.18 o
 -10   3   1        0.37        4.92      8.46 o
  -9   3   1       43.97       42.39      4.39 o
  -8   3   1        6.32        5.95      2.54 o
  -7   3   1        2.27       -2.19      2.19 o
  -6   3   1       64.63       62.54      2.12 o
  -5   3   1      120.27      115.55      2.46 o
  -4   3   1     1507.07     1417.69     14.04 o
  -3   3   1      933.32      876.85      8.21 o
  -2   3   1      502.78      536.57      5.09 o
  -1   3   1     1497.04     1473.49     16.32 o
   0   3   1     2077.02     2270.03     29.01 o
   1   3   1        1.98        0.86      0.34 o
   2   3   1      737.69      711.68      7.53 o
   3   3   1      374.92      342.75      3.66 o
   4   3   1      965.77      920.84      9.19 o
   5   3   1     1211.72     1202.60     11.99 o
   6   3   1      182.92      186.05      3.17 o
   7   3   1       44.23       44.28      2.33 o
   8   3   1       11.24       12.44      2.32 o
   9   3   1        0.71       -2.25      3.29 o
  10   3   1        6.05        6.47      3.59 o
  11   3   1        2.91        5.24      4.68 o
  12   3   1        0.04       -4.70      4.70 o
  13   3   1        0.67        6.26      6.24 o
 -11   4   1        0.13        6.23      6.31 o
 -10   4   1       18.91       23.04      8.70 o
  -9   4   1       14.39       10.45      4.62 o
  -8   4   1       38.18       39.13      4.73 o
  -7   4   1      145.37      150.17      4.00 o
  -6   4   1       18.18       18.37      1.76 o
  -5   4   1      409.22      399.60      4.81 o
  -4   4   1        4.18        3.84      1.13 o
  -3   4   1     1480.45     1458.41     14.30 o
  -2   4   1      645.53      636.56      6.44 o
  -1   4   1      953.46     1027.40      9.34 o
   0   4   1       90.95       82.45      4.53 o
   1   4   1      349.61      385.48      4.51 o
   2   4   1      920.65      917.05      9.62 o
   3   4   1      834.09      803.74      8.61 o
   4   4   1      595.96      665.13      7.37 o
   5   4   1       28.01       36.34      2.41 o
   6   4   1      241.76      256.16      3.83 o
   7   4   1       26.36       29.55      1.97 o
   8   4   1       15.65       21.18      2.38 o
   9   4   1        5.45        4.11      3.04 o
  10   4   1        1.71       -1.73      3.48 o
  11   4   1        0.04       -4.08      4.08 o
  12   4   1        2.70       -4.50      5.28 o
  13   4   1        0.02       -6.10      6.10 o
 -11   5   1        1.15       -7.17      7.17 o
 -10   5   1       22.61       19.41      6.93 o
  -9   5   1       15.37       29.83      5.37 o
  -8   5   1       19.98       21.96      3.75 o
  -7   5   1       26.23       32.27      3.33 o
  -6   5   1       57.70       55.35      2.75 o
  -5   5   1      372.91      368.47      4.99 o
  -4   5   1       41.54       44.83      2.42 o
  -3   5   1      246.61      265.58      3.56 o
  -2   5   1       10.74       15.44      1.11 o
  -1   5   1       59.22       71.68      1.14 o
   0   5   1      235.48      227.70      8.41 o
   1   5   1        5.04        9.33      0.76 o
   2   5   1      306.48      330.01      3.54 o
   3   5   1      119.45      119.23      2.24 o
   4   5   1       41.51       46.70      2.41 o
   5   5   1        2.92        3.21      1.28 o
   6   5   1       61.53       57.74      1.98 o
   7   5   1        2.19        3.27      1.85 o
   8   5   1       23.38       24.10      2.53 o
   9   5   1        2.41       -0.83      3.20 o
  10   5   1        6.49       12.45      4.30 o
  11   5   1        0.66       -4.79      4.79 o
  12   5   1        0.53       -5.48      5.48 o
 -10   6   1        4.56       -4.35      6.15 o
  -9   6   1        6.90        6.87      4.45 o
  -8   6   1       18.63       17.62      4.05 o
  -7   6   1        2.58        1.66      3.25 o
  -6   6   1       89.57       86.75      3.17 o
  -5   6   1      202.76      170.91      4.77 o
  -4   6   1      154.08      159.43      3.37 o
  -3   6   1        8.37       10.55      1.72 o
  -2   6   1      261.82      252.84      3.00 o
  -1   6   1        1.35        3.19      0.66 o
   0   6   1       65.18       70.09      5.34 o
   1   6   1       18.35       13.52      1.46 o
   2   6   1       97.10       90.19      1.56 o
   3   6   1      579.49      567.58      6.93 o
   4   6   1      212.37      188.68      3.57 o
   5   6   1        2.28        2.05      1.00 o
   6   6   1       14.54       16.39      1.67 o
   7   6   1       15.22       19.73      2.21 o
   8   6   1        0.10       -0.94      2.70 o
   9   6   1       22.26       28.15      3.38 o
  10   6   1        1.03       -0.19      5.37 o
  11   6   1        0.02       -7.11     13.33 o
  12   6   1        2.97       -4.50      7.01 o
  -9   7   1        2.56       -4.46      4.66 o
  -8   7   1       24.27       17.76      4.35 o
  -7   7   1       14.00       11.27      3.67 o
  -6   7   1       34.86       41.92      2.93 o
  -5   7   1       39.61       35.25      2.69 o
  -4   7   1        0.84        3.19      1.90 o
  -3   7   1        0.48        2.60      1.58 o
  -2   7   1      211.27      205.80      3.26 o
  -1   7   1       11.73       15.99      0.81 o
   0   7   1       14.62       12.78      4.59 o
   1   7   1      100.54      113.35      7.28 o
   2   7   1       33.55       37.89      1.49 o
   3   7   1      373.80      367.02      4.82 o
   4   7   1       40.11       37.70      1.91 o
   5   7   1      218.07      229.60      4.40 o
   6   7   1       29.21       32.52      4.23 o
   7   7   1       47.13       44.28      3.48 o
   8   7   1        1.11        5.69      3.48 o
   9   7   1       23.23       20.16      4.14 o
  10   7   1        4.18       -1.87      5.57 o
  11   7   1        4.36       -0.70      6.47 o
  12   7   1       12.03       17.80      7.49 o
  -9   8   1        0.05       -5.03      5.03 o
  -8   8   1        1.28        4.13      4.42 o
  -7   8   1        0.91       -3.29      3.86 o
  -6   8   1       24.48       23.58      3.34 o
  -5   8   1        2.17        1.58      2.50 o
  -4   8   1       20.04       22.87      2.25 o
  -3   8   1      253.84      271.66      6.57 o
  -2   8   1      187.81      193.03      3.26 o
  -1   8   1        1.20        2.66      1.06 o
   0   8   1        1.82       12.07      5.89 o
   1   8   1        0.21       -5.21      5.60 o
   2   8   1       18.95       22.92      1.28 o
   3   8   1      154.43      138.78      2.98 o
   4   8   1       44.92       45.96      2.13 o
   5   8   1        6.37        9.05      2.13 o
   6   8   1        6.72        7.49      2.41 o
   7   8   1       12.28        9.23      2.87 o
   8   8   1       43.05       52.84      4.21 o
   9   8   1        9.17       -0.51      4.16 o
  10   8   1        0.26        0.61      5.81 o
  11   8   1        0.06        5.11      6.61 o
  -8   9   1        2.37        2.18      4.90 o
  -7   9   1        1.67        1.50      4.32 o
  -6   9   1       15.53       14.59      3.35 o
  -5   9   1       25.65       32.82      3.00 o
  -4   9   1        3.72        4.17      2.32 o
  -3   9   1        1.08        0.38      1.92 o
  -2   9   1       64.04       52.68      3.19 o
  -1   9   1       90.05       84.34      3.72 o
   0   9   1       27.01        7.83      7.09 o
   1   9   1       34.75       20.64      6.44 o
   2   9   1        0.60       -0.86      1.27 o
   3   9   1        3.56        1.66      1.64 o
   4   9   1        8.72        8.59      1.99 o
   5   9   1       27.00       33.16      2.50 o
   6   9   1        5.09        6.62      2.59 o
   7   9   1        2.74        0.74      4.15 o
   8   9   1        3.44        0.85      3.86 o
   9   9   1        5.19        3.33      6.89 o
  10   9   1        0.00       -5.95      5.95 o
  11   9   1        1.78        6.38      7.18 o
  -7  10   1        2.21        1.78      4.90 o
  -6  10   1        0.02       -0.38      3.51 o
  -5  10   1       12.89       16.54      3.22 o
  -4  10   1       21.37       29.72      4.21 o
  -3  10   1       25.06       21.36      2.71 o
  -2  10   1       11.79       10.79      3.27 o
  -1  10   1       20.65       37.44      8.19 o
   0  10   1      154.12      123.18     10.65 o
   1  10   1        1.67        6.44      7.96 o
   2  10   1       15.22       14.92      1.74 o
   3  10   1        0.28       -1.78      1.78 o
   4  10   1        5.42        6.63      2.19 o
   5  10   1       11.26        9.89      2.51 o
   6  10   1        5.16        4.76      2.85 o
   7  10   1        0.56        0.07      3.26 o
   8  10   1        0.00       -3.85      4.14 o
   9  10   1        0.03        1.93      4.82 o
  10  10   1       16.53       15.12      7.13 o
  -5  11   1        1.40        1.94      3.72 o
  -4  11   1        6.85       11.61      3.60 o
  -3  11   1        2.40        4.77      4.01 o
  -2  11   1        0.00        0.64      3.45 o
  -1  11   1        0.28        1.94      8.22 o
   0  11   1       30.30       36.21      9.87 o
   1  11   1       24.55       39.51      9.97 o
   3  11   1        0.08        1.42      2.28 o
   4  11   1        0.90       -0.21      2.65 o
   5  11   1        4.08        3.44      2.72 o
   6  11   1        0.33       -3.10      3.10 o
   7  11   1        1.32       -0.19      4.35 o
   8  11   1        0.10        2.67      4.74 o
   9  11   1        0.52       -1.78      5.23 o
  -4  12   1        1.88        7.51      3.79 o
  -3  12   1        5.04        6.75      3.20 o
  -2  12   1        4.36        8.32     11.65 o
  -1  12   1        2.36       -4.43      9.51 o
   0  12   1        2.10       -1.29     10.52 o
   1  12   1        0.26       -0.16     10.45 o
   3  12   1        0.04        3.37      3.11 o
   4  12   1        0.54       -0.06      3.43 o
   5  12   1        0.00        0.50      3.39 o
   6  12   1        0.60       -2.39      3.80 o
   7  12   1        1.56        2.84      4.75 o
  -1  13   1        0.28       -4.53     10.97 o
   0  13   1        0.06       17.80     12.07 o
   1  13   1        0.57        2.01     10.35 o
   4  13   1        0.05        0.30      3.92 o
   5  13   1        0.00        1.57      4.09 o
  -6 -12   2        2.64        0.57      4.07 o
  -5 -12   2        0.03        9.65      3.74 o
  -4 -12   2        0.16        0.14      3.58 o
  -3 -12   2        0.10       -0.10      3.16 o
   0 -12   2       12.16       31.77     11.81 o
   1 -12   2        0.06        5.57     10.26 o
   2 -12   2        1.59       11.32     12.00 o
   3 -12   2        1.67        2.49      3.17 o
  -8 -11   2        3.03        7.68      5.05 o
  -7 -11   2        0.06        1.19      4.61 o
  -6 -11   2        0.10       -2.26      3.33 o
  -5 -11   2        2.06       -0.29      3.34 o
  -4 -11   2        1.60        2.90      2.99 o
  -3 -11   2        4.56        5.93      2.60 o
  -2 -11   2        4.21        3.33      2.54 o
   0 -11   2        0.90       13.43      9.71 o
   1 -11   2        0.61        3.43      9.93 o
   2 -11   2       13.10       13.55      2.66 o
   3 -11   2       29.58       30.08      4.79 o
   4 -11   2       21.65       23.83      4.84 o
   5 -11   2        8.01        9.32      4.24 o
  -9 -10   2        0.27       -4.97      4.97 o
  -8 -10   2        4.54       10.05      4.59 o
  -7 -10   2        2.15        0.17      4.11 o
  -6 -10   2        1.63        2.69      3.01 o
  -5 -10   2        0.51        2.46      2.65 o
  -4 -10   2        0.05        3.22      2.41 o
  -3 -10   2        0.33        0.41      2.29 o
  -2 -10   2        0.21        0.24      1.98 o
  -1 -10   2        2.50        4.57      2.73 o
   0 -10   2        0.22        1.23      8.48 o
   1 -10   2        0.02        1.75      8.51 o
   2 -10   2        4.78        4.76      2.52 o
   3 -10   2        0.02        0.97      2.37 o
   4 -10   2        8.12       11.97      2.85 o
   5 -10   2        7.23        6.26      3.50 o
   6 -10   2        0.07        0.77      3.93 o
 -10  -9   2        0.22        0.91      6.64 o
  -9  -9   2        0.51       -3.37      4.57 o
  -8  -9   2        0.01       -4.09      4.09 o
  -7  -9   2        0.40        0.46      3.68 o
  -6  -9   2        4.64        4.69      2.88 o
  -5  -9   2        0.98        1.36      2.47 o
  -4  -9   2        0.05        0.01      2.13 o
  -3  -9   2        0.44       -0.72      1.83 o
  -2  -9   2        0.01        1.13      1.53 o
  -1  -9   2       29.46       23.23      3.48 o
   0  -9   2       17.89       15.82      7.54 o
   1  -9   2       22.11       23.74      2.68 o
   2  -9   2        9.78        6.18      2.02 o
   3  -9   2        2.26       -1.22      2.08 o
   4  -9   2       28.44       30.97      2.61 o
   5  -9   2       16.40       15.23      2.72 o
   6  -9   2       20.64       31.90      4.74 o
   7  -9   2        4.50        3.16      4.45 o
   8  -9   2        0.44        8.34      5.07 o
 -11  -8   2        0.34        2.30      7.62 o
 -10  -8   2        0.59        0.40      6.18 o
  -9  -8   2        0.24       -4.32      4.32 o
  -8  -8   2        3.83        2.68      3.84 o
  -7  -8   2       13.76        8.89      3.82 o
  -6  -8   2        0.28        0.06      2.56 o
  -5  -8   2        3.25        6.09      2.22 o
  -4  -8   2        4.83        2.94      2.52 o
  -3  -8   2        3.06        2.51      1.70 o
  -2  -8   2       13.75       15.00      1.50 o
  -1  -8   2       60.54       70.31      2.18 o
   0  -8   2        6.49        0.77      1.77 o
   1  -8   2       24.65       28.34      1.45 o
   2  -8   2       10.67       13.08      1.65 o
   3  -8   2        4.16        4.29      1.91 o
   4  -8   2        7.42        9.69      2.27 o
   5  -8   2        3.21        4.23      2.31 o
   6  -8   2       34.95       31.73      2.68 o
   7  -8   2        4.26        3.71      3.63 o
   8  -8   2        3.92        1.76      4.52 o
   9  -8   2        1.94        5.10      5.15 o
 -11  -7   2        0.00       -1.82     11.37 o
 -10  -7   2        0.12        2.04      6.15 o
  -9  -7   2        0.22       -0.26      4.14 o
  -8  -7   2        0.30        3.77      3.71 o
  -7  -7   2        3.71        7.69      3.19 o
  -6  -7   2        1.77        2.67      2.41 o
  -5  -7   2        4.02        3.13      2.10 o
  -4  -7   2       31.77       26.16      1.99 o
  -3  -7   2        1.61        1.88      1.53 o
  -2  -7   2        5.66        1.92      1.28 o
  -1  -7   2       46.52       51.56      1.39 o
   0  -7   2       18.56       17.38      0.86 o
   1  -7   2       16.00       11.73      1.05 o
   2  -7   2       22.92       23.07      1.73 o
   3  -7   2        0.12        0.55      1.65 o
   4  -7   2        9.40       13.23      2.06 o
   5  -7   2        2.35        4.41      2.33 o
   6  -7   2        0.60       -2.41      2.41 o
   7  -7   2        1.08        8.18      2.99 o
   8  -7   2        1.69       -1.29      3.72 o
   9  -7   2        3.45        2.47      4.76 o
 -12  -6   2        1.86        7.25      7.40 o
 -11  -6   2        0.29        1.22      6.59 o
 -10  -6   2        7.63        7.45      5.93 o
  -9  -6   2        0.28        3.38      5.03 o
  -8  -6   2        2.84        3.17      3.53 o
  -7  -6   2        0.32        0.54      4.04 o
  -6  -6   2       53.01       56.09      2.73 o
  -5  -6   2      311.42      330.89      4.92 o
  -4  -6   2        0.41        3.08      1.47 o
  -3  -6   2      278.40      259.54      3.76 o
  -2  -6   2        2.73        3.10      0.94 o
  -1  -6   2        8.87       10.58      0.79 o
   0  -6   2      505.65      518.22      5.54 o
   1  -6   2       76.58       63.38      1.53 o
   2  -6   2        0.22        0.27      0.97 o
   3  -6   2      193.54      175.58      3.23 o
   4  -6   2        6.98        3.43      1.80 o
   5  -6   2       91.27      108.49      3.61 o
   6  -6   2        0.95        1.22      2.45 o
   7  -6   2       39.23       44.42      3.18 o
   8  -6   2       26.72       24.14      3.23 o
   9  -6   2        6.21       10.25      4.40 o
  10  -6   2        9.99        7.93      6.26 o
 -12  -5   2        0.62       10.52      7.50 o
 -11  -5   2        0.97       -6.05      6.05 o
 -10  -5   2        3.43        0.10      4.20 o
  -9  -5   2        0.08        7.33      3.80 o
  -8  -5   2        0.72        0.04      2.80 o
  -7  -5   2       26.29       36.55      2.42 o
  -6  -5   2        5.40        4.33      1.69 o
  -5  -5   2       66.17       59.22      2.63 o
  -4  -5   2      297.69      327.55      4.14 o
  -3  -5   2       25.53       22.83      1.03 o
  -2  -5   2      529.72      592.79      7.09 o
  -1  -5   2        2.08        1.22      0.72 o
   0  -5   2        0.27        0.78      0.59 o
   1  -5   2     1055.54     1079.56     10.56 o
   2  -5   2        0.61       -0.05      0.91 o
   3  -5   2      243.39      246.97      3.46 o
   4  -5   2      113.01      120.76      2.87 o
   5  -5   2      115.85      126.49      7.19 o
   6  -5   2      131.09      115.28      3.43 o
   7  -5   2       92.76       87.74      3.85 o
   8  -5   2        0.12        1.28      2.85 o
   9  -5   2        9.60        8.09      3.38 o
  10  -5   2        1.20        1.86      5.59 o
  11  -5   2       15.34       11.25      8.11 o
 -12  -4   2        3.36       12.95      6.00 o
 -11  -4   2        2.43        4.00      4.89 o
 -10  -4   2       20.96       27.48      4.52 o
  -9  -4   2        2.21       -0.50      3.65 o
  -8  -4   2       44.52       50.12      2.91 o
  -7  -4   2       64.95       63.63      2.60 o
  -6  -4   2       87.54       96.30      2.48 o
  -5  -4   2       11.21       12.90      1.44 o
  -4  -4   2     1409.08     1447.28     15.32 o
  -3  -4   2     4955.80     4957.47     50.81 o
  -2  -4   2      315.05      294.91      4.94 o
  -1  -4   2       39.95       43.18      1.02 o
   0  -4   2     1205.01     1196.14     11.58 o
   1  -4   2       21.28       29.37      0.78 o
   2  -4   2     2351.74     2513.77     26.16 o
   3  -4   2       92.49       87.70      2.07 o
   4  -4   2      456.47      435.64      5.36 o
   5  -4   2      211.51      214.55      3.22 o
   6  -4   2      314.99      294.07      5.48 o
   7  -4   2       25.39       25.21      2.60 o
   8  -4   2       20.37       25.00      2.84 o
   9  -4   2        9.34        3.36      3.06 o
  10  -4   2        1.64        4.39      5.48 o
  11  -4   2        3.52        5.17      6.00 o
 -12  -3   2       12.62       11.29      5.85 o
 -11  -3   2        6.04        5.88      5.27 o
 -10  -3   2        4.14        3.93      3.62 o
  -9  -3   2        1.56       -1.34      4.16 o
  -8  -3   2       51.54       47.07      3.47 o
  -7  -3   2        0.55        1.87      2.01 o
  -6  -3   2        0.72       -0.11      1.54 o
  -5  -3   2      549.32      592.82      8.18 o
  -4  -3   2        7.35        9.18      1.14 o
  -3  -3   2     4160.99     4381.67     44.97 o
  -2  -3   2       20.48       33.80      0.87 o
  -1  -3   2     3183.93     3223.27     33.11 o
   0  -3   2     1489.34     1630.31     15.66 o
   1  -3   2      256.81      243.85      2.99 o
   2  -3   2     2080.59     2146.78     19.29 o
   3  -3   2      582.35      669.63      6.85 o
   4  -3   2     1158.22     1130.95     11.34 o
   5  -3   2        3.02        1.09      1.26 o
   6  -3   2      209.49      212.60      3.40 o
   7  -3   2        6.73        5.76      2.14 o
   8  -3   2       28.60       18.49      2.38 o
   9  -3   2       13.34       13.18      3.06 o
  10  -3   2        2.14        9.54      6.30 o
  11  -3   2        5.96        9.49      5.99 o
  12  -3   2        5.90        4.12      6.80 o
 -12  -2   2        0.34       -0.51      6.87 o
 -11  -2   2        0.04        2.14      4.43 o
 -10  -2   2        3.11       -0.98      3.87 o
  -9  -2   2       37.36       39.45      3.59 o
  -8  -2   2       10.39        7.03      2.93 o
  -7  -2   2        1.54        2.83      2.07 o
  -6  -2   2      397.16      427.88      5.51 o
  -5  -2   2      318.86      312.36      4.16 o
  -4  -2   2      423.71      365.97      9.20 o
  -3  -2   2     1272.96     1224.47     12.92 o
  -2  -2   2        9.90       18.15      1.78 o
  -1  -2   2    13607.70    13732.15    130.23 o
   0  -2   2      310.36      309.03      3.40 o
   1  -2   2       27.61       24.39      0.99 o
   2  -2   2     1057.95     1155.18     10.53 o
   3  -2   2      588.69      614.11      6.31 o
   4  -2   2      101.40      141.29      2.38 o
   5  -2   2      180.00      177.33      2.94 o
   6  -2   2      116.52      113.38      2.67 o
   7  -2   2        3.36        8.46      2.10 o
   8  -2   2        4.12        2.37      2.30 o
   9  -2   2       26.83       28.53      3.44 o
  10  -2   2       10.02        0.12      4.47 o
  11  -2   2       29.90       35.25      5.47 o
  12  -2   2        5.59        7.35      7.64 o
 -12  -1   2        0.14       -3.61      4.93 o
 -11  -1   2        0.06        2.22      4.30 o
 -10  -1   2       32.33       29.18      4.65 o
  -9  -1   2        4.59        3.08      3.22 o
  -8  -1   2       29.77       32.81      4.21 o
  -7  -1   2       22.72       24.23      2.27 o
  -6  -1   2      804.43      771.12      9.73 o
  -5  -1   2      306.19      295.89      4.36 o
  -4  -1   2     1072.65     1147.15     12.30 o
  -3  -1   2      128.33       89.67      1.56 o
  -2  -1   2     3032.32     3451.73     32.82 o
  -1  -1   2     2773.82     2897.25     25.75 o
   0  -1   2     1199.19     1132.45     10.20 o
   1  -1   2    11818.19    11519.93    102.65 o
   2  -1   2     1458.14     1485.78     14.38 o
   3  -1   2     3993.40     4162.87     42.76 o
   4  -1   2      772.14      666.58      7.44 o
   5  -1   2     2420.99     2342.71     24.55 o
   6  -1   2        2.60       -1.12      1.43 o
   7  -1   2      101.61      100.44      2.97 o
   8  -1   2      118.94      100.86      2.76 o
   9  -1   2       73.39       61.83      3.11 o
  10  -1   2        3.30        1.24      3.74 o
  11  -1   2        0.78       -4.97      4.97 o
  12  -1   2       17.92       16.44      5.63 o
 -12   0   2        0.73       -4.84      4.84 o
 -11   0   2        0.14       -0.13      4.39 o
 -10   0   2        2.30       -3.74      3.74 o
  -9   0   2        0.62       -3.25      3.25 o
  -8   0   2       42.24       54.13      4.84 o
  -7   0   2      184.19      179.38      3.89 o
  -6   0   2      280.85      322.79      4.94 o
  -5   0   2      429.16      517.82      6.77 o
  -4   0   2     1546.04     1677.60     19.34 o
  -3   0   2     1467.73     1384.18     14.53 o
  -2   0   2     1302.61      962.01      9.97 o
  -1   0   2     3219.35     4030.37     38.31 o
   0   0   2      160.21      217.82      2.13 o
   1   0   2      539.99      503.01      4.66 o
   2   0   2     1995.25     2027.40     20.97 o
   3   0   2      953.90      960.20     10.24 o
   4   0   2      450.89      406.88      6.64 o
   5   0   2     1009.57     1030.53     10.44 o
   6   0   2      364.18      464.79      5.86 o
   7   0   2       50.93       70.82      2.94 o
   8   0   2        2.27        2.26      2.19 o
   9   0   2        7.87        2.59      2.68 o
  10   0   2       59.47       54.21      6.11 o
  11   0   2        1.66        0.19      4.11 o
  12   0   2        6.98        6.02      4.79 o
  13   0   2        0.97       -2.77      6.24 o
 -12   1   2        8.98        6.54      5.83 o
 -11   1   2        0.03       -0.64      4.24 o
 -10   1   2       37.66       41.23      4.19 o
  -9   1   2        5.88        2.25      3.43 o
  -8   1   2       20.96       27.79      3.21 o
  -7   1   2      221.55      212.59      4.32 o
  -6   1   2      256.34      259.61      4.00 o
  -5   1   2     2740.00     2479.27     25.94 o
  -4   1   2      174.54      102.86      2.04 o
  -3   1   2     1320.24     1176.64     12.45 o
  -2   1   2      547.44      653.12      7.01 o
  -1   1   2        0.05        7.84      0.73 o
   0   1   2     3669.56     3619.20     30.41 o
   1   1   2      964.32     1076.30      9.69 o
   2   1   2     4644.21     4714.27     48.29 o
   3   1   2     3832.17     3847.64     39.56 o
   4   1   2     1401.95     1502.30     15.87 o
   5   1   2      493.48      510.01      6.05 o
   6   1   2      234.24      206.52      3.42 o
   7   1   2        0.69        0.48      1.76 o
   8   1   2        2.50        1.52      2.07 o
   9   1   2       79.43       71.78      3.51 o
  10   1   2        3.28        5.39      3.55 o
  11   1   2        8.16        7.30      4.00 o
  12   1   2        2.15       -4.64      4.64 o
  13   1   2        9.49        2.93      5.48 o
 -12   2   2        0.63       -4.56     11.76 o
 -11   2   2        0.17       -3.50      5.31 o
 -10   2   2        2.25       -1.10      4.42 o
  -9   2   2        4.91        4.76      3.42 o
  -8   2   2       42.99       40.38      3.32 o
  -7   2   2      119.77      118.75      3.48 o
  -6   2   2       13.55       12.48      1.69 o
  -5   2   2      559.53      561.82      6.64 o
  -4   2   2      340.57      366.16      5.92 o
  -3   2   2      758.89      916.89      9.82 o
  -2   2   2       10.76       11.34      0.70 o
  -1   2   2     3334.88     3486.38     31.06 o
   0   2   2     4412.07     4822.08     40.46 o
   1   2   2      956.73     1023.10      9.27 o
   2   2   2     9652.99     9562.68     97.77 o
   3   2   2      516.74      586.97      6.47 o
   4   2   2     1602.63     1681.63     17.69 o
   5   2   2      266.43      250.17      4.57 o
   6   2   2      120.10      124.98      2.52 o
   7   2   2      134.82      124.43      4.82 o
   8   2   2        0.28        4.32      2.08 o
   9   2   2       52.89       53.21      4.90 o
  10   2   2        4.44        3.20      3.71 o
  11   2   2        8.68        2.01      4.10 o
  12   2   2        0.71       -4.71      4.71 o
  13   2   2        0.09       -5.25      5.25 o
 -11   3   2        3.88       12.15      8.32 o
 -10   3   2       10.49       15.40      6.34 o
  -9   3   2        4.40        5.15      3.98 o
  -8   3   2       33.07       36.96      2.87 o
  -7   3   2      239.68      223.53      4.82 o
  -6   3   2      198.41      195.93      4.41 o
  -5   3   2      131.08      128.05      2.65 o
  -4   3   2      774.77      731.66      8.15 o
  -3   3   2       45.22       33.19      1.11 o
  -2   3   2        6.66       15.35      0.83 o
  -1   3   2      904.05      916.36      8.95 o
   0   3   2     1927.83     1978.04     17.73 o
   1   3   2      390.97      387.78      4.94 o
   2   3   2       26.90       25.34      0.71 o
   3   3   2      474.99      542.33      6.02 o
   4   3   2        6.78        9.45      1.45 o
   5   3   2       79.71       85.84      1.94 o
   6   3   2       17.06       22.19      1.35 o
   7   3   2        5.46        3.54      1.68 o
   8   3   2        7.91        0.88      2.10 o
   9   3   2        1.47       -2.95      2.95 o
  10   3   2       15.42       11.54      3.78 o
  11   3   2        2.75        4.33      4.70 o
  12   3   2        5.65        1.43      4.68 o
  13   3   2        0.33        5.10      5.13 o
 -11   4   2        0.84       -3.23      6.37 o
 -10   4   2        0.62        0.60      5.69 o
  -9   4   2        4.28        3.82      5.00 o
  -8   4   2       47.00       39.26      3.66 o
  -7   4   2        2.48       -0.67      2.40 o
  -6   4   2       55.19       60.27      2.30 o
  -5   4   2       54.15       58.85      2.86 o
  -4   4   2      873.64      870.38      8.98 o
  -3   4   2      320.05      313.03      3.63 o
  -2   4   2      135.01      153.34      1.90 o
  -1   4   2      257.05      240.42      2.47 o
   0   4   2       17.01       20.01      0.76 o
   1   4   2     3298.42     3394.50     32.39 o
   2   4   2      970.95      997.48     10.48 o
   3   4   2     1888.64     1774.78     15.96 o
   4   4   2       64.00       73.58      1.52 o
   5   4   2      259.07      266.00      3.41 o
   6   4   2        4.89        4.98      1.36 o
   7   4   2       93.51       94.36      2.57 o
   8   4   2      112.74      116.71      4.27 o
   9   4   2        3.07        5.68      3.05 o
  10   4   2       55.25       59.00      4.78 o
  11   4   2       10.38        6.70      3.96 o
  12   4   2        0.59       -1.51      5.25 o
  13   4   2        0.00       -6.09      6.09 o
 -11   5   2        1.74       -2.99      6.68 o
 -10   5   2       21.27       13.94      6.14 o
  -9   5   2        0.33       10.28      5.20 o
  -8   5   2       10.94        5.80      3.61 o
  -7   5   2       26.80       30.71      3.35 o
  -6   5   2      226.39      227.20      4.69 o
  -5   5   2      176.16      176.48      3.36 o
  -4   5   2      671.72      649.69      7.58 o
  -3   5   2       35.19       40.03      1.61 o
  -2   5   2       62.88       67.70      2.25 o
  -1   5   2      528.66      506.43      5.18 o
   0   5   2      555.56      539.73      5.42 o
   1   5   2     1838.09     1902.60     18.30 o
   2   5   2      465.85      492.00      5.80 o
   3   5   2      670.34      658.99      6.64 o
   4   5   2      661.87      745.48      8.20 o
   5   5   2       70.51       73.86      1.92 o
   6   5   2       35.55       44.16      1.89 o
   7   5   2        0.23       -1.76      1.76 o
   8   5   2        0.97       -1.39      2.34 o
   9   5   2       46.56       50.52      3.47 o
  10   5   2       46.22       49.54      4.78 o
  11   5   2       20.59       10.03     11.33 o
  12   5   2        1.29        0.20      5.45 o
  13   5   2        0.27       -0.90      7.91 o
 -10   6   2        9.61        2.55      6.58 o
  -9   6   2       12.35       13.32      5.71 o
  -8   6   2        0.22        3.06      4.73 o
  -7   6   2      148.37      147.46      6.18 o
  -6   6   2        6.54        7.64      2.59 o
  -5   6   2      706.33      666.92      8.98 o
  -4   6   2      314.77      307.73      4.83 o
  -3   6   2      350.38      367.72      5.16 o
  -2   6   2      988.56      945.26     10.28 o
  -1   6   2      245.76      236.65      2.75 o
   0   6   2      781.53      804.74      7.95 o
   1   6   2      573.12      584.73      5.90 o
   2   6   2      513.44      528.61      6.10 o
   3   6   2       11.36       17.94      1.58 o
   4   6   2       13.32       16.09      1.17 o
   5   6   2      118.56      112.99      3.36 o
   6   6   2      101.76      101.67      2.60 o
   7   6   2       10.75       17.03      2.25 o
   8   6   2       54.08       55.78      3.25 o
   9   6   2        3.12        0.14      3.12 o
  10   6   2        6.18        3.77      5.42 o
  11   6   2        3.75       -4.47      6.16 o
  12   6   2        0.22       -5.64      7.05 o
  -9   7   2        1.68        0.54      6.52 o
  -8   7   2       34.79       38.38      4.51 o
  -7   7   2       39.84       48.36      4.04 o
  -6   7   2       12.02       20.59      2.83 o
  -5   7   2       55.17       67.21      2.83 o
  -4   7   2       19.20       24.12      2.10 o
  -3   7   2      859.19      825.06     10.29 o
  -2   7   2      175.37      180.66      3.12 o
  -1   7   2       12.29       11.01      1.02 o
   0   7   2      202.67      192.48      2.30 o
   1   7   2        2.06        1.22      0.76 o
   2   7   2      253.19      256.60      3.05 o
   3   7   2        1.12        2.63      1.51 o
   4   7   2        7.89        7.89      1.73 o
   5   7   2        6.28        4.45      1.97 o
   6   7   2        0.28       -2.27      2.27 o
   7   7   2      106.82      108.38      3.67 o
   8   7   2        4.92        3.81      3.42 o
   9   7   2        6.90        6.03      3.97 o
  10   7   2        6.46        7.18      5.71 o
  11   7   2        0.08        3.32      6.28 o
  12   7   2       12.98        5.96      7.29 o
  -9   8   2        2.25       -3.02      5.07 o
  -8   8   2       15.76       29.20      4.72 o
  -7   8   2        1.18        7.74      4.03 o
  -6   8   2       22.50       27.90      3.16 o
  -5   8   2       30.76       33.56      3.04 o
  -4   8   2       94.67       84.02      2.97 o
  -3   8   2      158.64      150.15      3.34 o
  -2   8   2      184.15      165.49      3.14 o
  -1   8   2      293.78      273.96      3.96 o
   0   8   2       13.43       15.41      1.98 o
   1   8   2      317.86      331.21      5.14 o
   2   8   2       31.97       24.76      1.73 o
   3   8   2       41.93       32.94      1.80 o
   4   8   2       10.33       11.02      1.90 o
   5   8   2       36.44       32.10      2.29 o
   6   8   2        8.57        6.77      2.44 o
   7   8   2        7.65        7.05      2.78 o
   8   8   2       22.84       16.74      3.93 o
   9   8   2       27.07       29.35      4.27 o
  10   8   2        8.05        6.38      5.73 o
  11   8   2        1.86       -4.51      6.63 o
  -8   9   2        5.64        3.15      4.87 o
  -7   9   2        0.33        1.69      4.27 o
  -6   9   2       62.90       60.10      3.95 o
  -5   9   2       10.24       11.20      2.86 o
  -4   9   2        1.90       -1.74      2.38 o
  -3   9   2       18.22       19.34      2.54 o
  -2   9   2       11.89       10.71      2.17 o
  -1   9   2      349.61      359.54      8.44 o
   0   9   2        0.78        0.00      1.62 o
   1   9   2       29.28       29.40      2.33 o
   2   9   2        0.37        1.77      1.42 o
   3   9   2        4.12        2.11      1.87 o
   4   9   2        5.44        6.07      2.02 o
   5   9   2       15.66       15.27      2.80 o
   6   9   2        2.62        0.59      2.66 o
   7   9   2        0.25        2.52      2.96 o
   8   9   2        9.15        6.78      4.03 o
   9   9   2       10.91       15.41      4.92 o
  10   9   2        3.53       -2.20      6.14 o
  11   9   2        1.05       -3.58      6.72 o
  -7  10   2        0.39        5.68      4.85 o
  -6  10   2        1.07       -1.18      4.23 o
  -5  10   2        0.20       -3.06      3.06 o
  -4  10   2        1.13       -2.63      2.63 o
  -3  10   2        8.47       10.46      2.67 o
  -2  10   2        7.43       10.41      2.14 o
  -1  10   2        0.53        0.59      2.57 o
   0  10   2       38.76       36.21      7.80 o
   1  10   2        4.79       -1.49      7.02 o
   2  10   2       13.04       14.48      1.89 o
   3  10   2        4.10        4.78      2.96 o
   4  10   2        5.28        5.01      2.23 o
   5  10   2       14.48       16.88      2.66 o
   6  10   2        0.98        4.83      2.82 o
   7  10   2        1.24        3.05      3.19 o
   8  10   2        1.40        2.79      4.19 o
   9  10   2        0.26        2.10      4.61 o
  10  10   2        2.05        0.65      7.22 o
  -5  11   2        5.46        3.40      5.26 o
  -4  11   2       19.32       21.61      3.42 o
  -3  11   2        7.38        8.09      3.20 o
  -2  11   2        6.61        5.45      2.68 o
  -1  11   2        0.12       -1.05      2.19 o
   0  11   2        0.23       -0.23      8.09 o
   1  11   2       30.81       34.56      9.42 o
   2  11   2        1.49        0.60      3.24 o
   3  11   2        1.10       -1.91      2.69 o
   4  11   2        0.02        2.36      2.80 o
   5  11   2        0.38        0.34      2.75 o
   6  11   2        2.34        2.26      3.11 o
   7  11   2        0.19        0.29      3.44 o
   8  11   2        0.01        1.90      5.22 o
   9  11   2        0.21       -2.43      5.26 o
  -4  12   2        3.50        6.62      3.88 o
  -3  12   2        1.17        5.49      3.74 o
  -2  12   2        0.27       -2.83      2.83 o
  -1  12   2        0.09       12.36      9.67 o
   0  12   2        0.76       -2.69     10.22 o
   1  12   2        1.01       -1.81     10.22 o
   3  12   2        0.58        0.42      2.92 o
   4  12   2        1.33        4.03      3.61 o
   5  12   2        0.50        2.35      3.40 o
   6  12   2        2.16       -3.51      4.46 o
   7  12   2        0.26       -0.91      4.89 o
   8  12   2        0.00        0.77      5.22 o
  -1  13   2        2.36       -2.69     10.87 o
   0  13   2        3.28        7.73     11.81 o
   1  13   2        0.92       -8.57     10.22 o
   3  13   2        0.63        0.84      2.84 o
   4  13   2        0.88       -2.29      3.52 o
   5  13   2        0.73       -2.75      4.21 o
  -5 -12   3        0.18        4.36      3.81 o
  -4 -12   3        0.25       -1.89      3.89 o
  -3 -12   3        0.20        4.69      3.52 o
  -2 -12   3        0.94        2.07      4.48 o
   0 -12   3        0.03       13.07     11.10 o
   1 -12   3        1.13        3.04     11.42 o
   2 -12   3        1.37       -8.57     11.42 o
  -7 -11   3        0.02       -0.22      5.07 o
  -6 -11   3        0.00       -0.42      3.52 o
  -5 -11   3        0.34        3.66      3.57 o
  -4 -11   3        1.64       -0.24      3.15 o
  -3 -11   3        2.45        5.63      2.92 o
  -2 -11   3        3.04        6.06      4.89 o
  -1 -11   3        1.65        2.37      2.54 o
   0 -11   3        0.01       -1.20      9.93 o
   1 -11   3        1.46       -2.82      3.60 o
   2 -11   3        3.78       -0.86      5.12 o
   3 -11   3        1.13        4.07      3.30 o
   4 -11   3        0.33        2.03      3.66 o
   5 -11   3        0.17        4.97      4.33 o
  -9 -10   3        3.37       11.32      6.89 o
  -8 -10   3        0.16        0.43      4.74 o
  -7 -10   3        0.20        1.24      4.33 o
  -6 -10   3        0.24        0.41      3.29 o
  -5 -10   3        0.71        2.56      2.89 o
  -4 -10   3        1.97        3.63      4.08 o
  -3 -10   3        0.78       -1.26      2.22 o
  -2 -10   3        0.03        2.10      2.28 o
  -1 -10   3        0.56        4.02      2.80 o
   0 -10   3        0.69        1.27      2.27 o
   1 -10   3        1.33        0.20      4.30 o
   2 -10   3        0.21       -2.85      2.98 o
   3 -10   3        0.10       -1.81      2.80 o
   4 -10   3        6.71       10.17      4.38 o
   5 -10   3        0.40        3.51      3.35 o
   6 -10   3        0.03       -3.82      3.82 o
  -9  -9   3        0.09       -4.64      4.64 o
  -8  -9   3        0.39       -1.90      4.25 o
  -7  -9   3        4.25        9.69      3.89 o
  -6  -9   3        8.06        8.03      3.06 o
  -5  -9   3        0.84       -0.64      2.59 o
  -4  -9   3        1.51        2.08      2.31 o
  -3  -9   3        1.12       -1.58      2.03 o
  -2  -9   3       15.52       14.63      1.87 o
  -1  -9   3       17.24       16.65      1.71 o
   0  -9   3       11.28       12.79      2.41 o
   1  -9   3        5.70        5.68      1.94 o
   2  -9   3       24.59       33.63      2.84 o
   3  -9   3        0.13        0.75      2.30 o
   4  -9   3       17.04       25.73      2.75 o
   5  -9   3        5.99        8.54      3.02 o
   6  -9   3        3.67        4.28      2.92 o
   7  -9   3       12.30       19.20      5.88 o
 -10  -8   3        1.34        9.36      6.41 o
  -9  -8   3        0.46       -0.35      5.79 o
  -8  -8   3        0.02       -0.23      4.06 o
  -7  -8   3       77.57       78.26      4.52 o
  -6  -8   3        5.15        5.22      4.66 o
  -5  -8   3        3.67        2.57      2.88 o
  -4  -8   3        8.06        6.14      2.15 o
  -3  -8   3       18.31       21.65      1.97 o
  -2  -8   3       62.53       66.74      2.13 o
  -1  -8   3        3.79        2.51      2.36 o
   0  -8   3        0.27        3.90      1.39 o
   1  -8   3       27.22       20.79      2.16 o
   2  -8   3       13.12       17.11      1.86 o
   3  -8   3        8.21        8.34      2.81 o
   4  -8   3        0.77       -1.59      2.32 o
   5  -8   3       15.28       15.30      3.24 o
   6  -8   3        6.14        0.11      3.03 o
   7  -8   3        1.38        2.97      3.42 o
   8  -8   3        3.20        6.38      4.16 o
   9  -8   3        0.62      -12.91     12.91 o
 -11  -7   3        0.92        7.93      7.03 o
 -10  -7   3        0.06       -6.07      6.07 o
  -9  -7   3        0.15       -5.35      5.35 o
  -8  -7   3        7.24        7.90      4.85 o
  -7  -7   3        0.73       -2.02      3.33 o
  -6  -7   3        0.05       -2.45      2.45 o
  -5  -7   3       47.78       42.89      2.58 o
  -4  -7   3       14.83       15.92      2.12 o
  -3  -7   3      228.76      231.92      4.13 o
  -2  -7   3       82.01       73.06      2.28 o
  -1  -7   3        4.55        2.62      1.27 o
   0  -7   3      132.89      120.38      2.72 o
   1  -7   3        2.91        2.29      1.34 o
   2  -7   3      140.83      150.07      2.97 o
   3  -7   3        0.91       -2.02      2.02 o
   4  -7   3      111.46      106.23      3.40 o
   5  -7   3       12.30       10.11      2.41 o
   6  -7   3       10.83        6.06      2.85 o
   7  -7   3        1.08       -3.58      3.58 o
   8  -7   3        3.92       12.39      3.50 o
   9  -7   3       10.95       12.40      4.44 o
 -11  -6   3        3.10       -2.05     11.34 o
 -10  -6   3        1.52        0.92      6.08 o
  -9  -6   3        1.05        4.67      5.34 o
  -8  -6   3        4.88       -3.60      3.60 o
  -7  -6   3        1.31        0.62      3.63 o
  -6  -6   3       23.70       21.39      2.55 o
  -5  -6   3      869.13      854.61     11.95 o
  -4  -6   3       86.87       83.81      2.62 o
  -3  -6   3        1.27        2.14      1.55 o
  -2  -6   3        8.62        8.03      1.33 o
  -1  -6   3       69.25       74.54      1.70 o
   0  -6   3      468.77      467.98      4.93 o
   1  -6   3       66.49       64.57      1.52 o
   2  -6   3      103.82      104.95      4.27 o
   3  -6   3        3.66        4.14      1.62 o
   4  -6   3      305.81      299.35      6.47 o
   5  -6   3        3.82        1.09      2.17 o
   6  -6   3       82.10      104.92      3.41 o
   7  -6   3       14.87        7.95      3.38 o
   8  -6   3        4.19        1.40      3.45 o
   9  -6   3       20.09       29.69      3.90 o
  10  -6   3        4.02       -5.12      6.09 o
 -12  -5   3        0.00        0.80      7.10 o
 -11  -5   3        4.01       13.95      6.92 o
 -10  -5   3       15.32       15.60      7.18 o
  -9  -5   3        4.87        0.78      4.00 o
  -8  -5   3       12.59        7.78      2.92 o
  -7  -5   3        0.11        1.54      2.54 o
  -6  -5   3       42.95       40.69      2.08 o
  -5  -5   3       29.32       29.25      1.67 o
  -4  -5   3      165.92      156.86      2.69 o
  -3  -5   3       51.56       48.32      2.16 o
  -2  -5   3      606.34      607.37      6.66 o
  -1  -5   3      497.25      478.24      5.42 o
   0  -5   3       68.95       73.74      1.42 o
   1  -5   3       53.42       45.24      1.14 o
   2  -5   3       21.54       28.76      1.26 o
   3  -5   3      191.43      218.13      3.27 o
   4  -5   3       18.99       23.57      1.82 o
   5  -5   3       55.49       66.04      2.98 o
   6  -5   3       12.24        8.58      2.31 o
   7  -5   3       54.50       49.50      4.32 o
   8  -5   3        0.33       -1.27      3.64 o
   9  -5   3        2.86        1.89      4.28 o
  10  -5   3        6.19        1.81      4.29 o
  11  -5   3        0.12       -1.64      6.43 o
 -12  -4   3        0.06        5.49      5.68 o
 -11  -4   3        3.29        8.04      5.55 o
 -10  -4   3        0.72       -4.51      4.51 o
  -9  -4   3        1.50        3.53      3.37 o
  -8  -4   3       16.16        6.47      3.01 o
  -7  -4   3        9.91        3.42      2.32 o
  -6  -4   3       23.02       15.62      1.81 o
  -5  -4   3      115.88      119.83      2.62 o
  -4  -4   3      151.04      158.13      2.67 o
  -3  -4   3     1352.29     1347.56     14.24 o
  -2  -4   3     1108.54     1201.57     12.65 o
  -1  -4   3       58.40       54.13      1.80 o
   0  -4   3      103.57      105.29      1.70 o
   1  -4   3      741.32      766.20      8.29 o
   2  -4   3       40.20       39.13      1.38 o
   3  -4   3        5.79        8.81      0.93 o
   4  -4   3        3.91        1.30      0.74 o
   5  -4   3       89.55       98.23      2.32 o
   6  -4   3      210.74      196.74      3.71 o
   7  -4   3       53.34       57.30      3.30 o
   8  -4   3      124.22      101.31      5.37 o
   9  -4   3        1.77        4.63      3.11 o
  10  -4   3       20.79       22.12      4.27 o
  11  -4   3       12.45       11.75      7.88 o
 -12  -3   3        5.04        1.76      5.91 o
 -11  -3   3        4.87       -3.41      4.35 o
 -10  -3   3        2.20        1.64      5.10 o
  -9  -3   3        3.43       10.93      3.52 o
  -8  -3   3       92.05       95.87      3.74 o
  -7  -3   3      141.84      159.56      3.85 o
  -6  -3   3       67.85       80.92      3.59 o
  -5  -3   3       40.60       37.79      1.66 o
  -4  -3   3        4.28        5.08      1.16 o
  -3  -3   3      166.46      168.77      2.72 o
  -2  -3   3      197.33      244.23      3.04 o
  -1  -3   3      474.81      502.54      6.66 o
   0  -3   3     1283.73     1328.72     12.01 o
   1  -3   3      329.76      323.58      5.34 o
   2  -3   3      595.97      583.61      6.23 o
   3  -3   3     1043.16     1059.47     10.54 o
   4  -3   3      171.82      170.96      2.63 o
   5  -3   3      137.56      121.84      2.43 o
   6  -3   3       30.77       25.97      2.01 o
   7  -3   3       65.67       52.15      2.42 o
   8  -3   3       66.53       67.84      3.23 o
   9  -3   3        0.36        2.37      2.92 o
  10  -3   3       21.51       19.21      4.03 o
  11  -3   3        9.44       12.74      5.87 o
  12  -3   3        6.47       12.09      7.85 o
 -12  -2   3        0.29       -0.29      5.06 o
 -11  -2   3        0.18       -0.74      4.35 o
 -10  -2   3        2.03       -0.12      3.66 o
  -9  -2   3       52.82       62.93      3.88 o
  -8  -2   3       14.89       12.89      3.09 o
  -7  -2   3       95.17       98.69      3.42 o
  -6  -2   3        1.36        1.61      1.62 o
  -5  -2   3      480.92      496.50      6.03 o
  -4  -2   3        2.13        2.56      1.12 o
  -3  -2   3       17.52       12.13      0.97 o
  -2  -2   3       17.47       19.57      0.88 o
  -1  -2   3      205.56      177.45      2.24 o
   0  -2   3      619.03      609.25      5.67 o
   1  -2   3      482.90      517.37      5.11 o
   2  -2   3     1767.19     1791.91     17.32 o
   3  -2   3      588.13      630.61      6.51 o
   4  -2   3     1107.50     1097.78     11.05 o
   5  -2   3       34.98       48.28      2.27 o
   6  -2   3        5.52        4.23      1.60 o
   7  -2   3      108.34      102.10      3.02 o
   8  -2   3        1.81       -2.38      2.38 o
   9  -2   3      132.57      134.15      4.50 o
  10  -2   3        2.70       -1.55      4.26 o
  11  -2   3        6.01        0.81      4.41 o
  12  -2   3        0.69       10.83      8.09 o
 -12  -1   3        0.18       -0.64      4.65 o
 -11  -1   3        2.43       -3.32      4.48 o
 -10  -1   3        2.08        0.10      3.87 o
  -9  -1   3        0.62       -3.09      5.76 o
  -8  -1   3       12.69       10.41      3.69 o
  -7  -1   3      517.42      505.83      8.17 o
  -6  -1   3       73.89       67.17      2.44 o
  -5  -1   3      553.92      513.84      6.79 o
  -4  -1   3      552.04      456.64      5.48 o
  -3  -1   3        0.12        0.59      0.81 o
  -2  -1   3     3458.68     3433.13     35.29 o
  -1  -1   3        6.56       20.49      0.86 o
   0  -1   3     3834.92     3787.70     38.79 o
   1  -1   3     1123.39     1138.27     11.06 o
   2  -1   3     4216.85     4160.88     39.69 o
   3  -1   3       34.12       48.68      1.25 o
   4  -1   3     1247.40     1307.81     13.97 o
   5  -1   3      116.49      123.75      2.51 o
   6  -1   3       22.33       13.25      1.62 o
   7  -1   3      192.40      193.30      4.07 o
   8  -1   3        3.07        1.91      2.40 o
   9  -1   3       33.70       35.15      3.15 o
  10  -1   3       19.48       15.44      3.11 o
  11  -1   3       23.12       26.02      4.69 o
  12  -1   3        2.76        5.33      5.83 o
 -12   0   3        0.00       -4.84      4.84 o
 -11   0   3        1.24        2.73      6.10 o
 -10   0   3        7.40        7.13      4.06 o
  -9   0   3       40.20       47.63      5.17 o
  -8   0   3        4.35        9.07      2.76 o
  -7   0   3      102.44      110.52      3.66 o
  -6   0   3      264.84      280.99      4.64 o
  -5   0   3       16.41       14.49      1.59 o
  -4   0   3       11.21       22.59      1.27 o
  -3   0   3      170.78      115.36      2.01 o
  -2   0   3      214.10      187.17      4.08 o
  -1   0   3     2403.53     3048.56     31.32 o
   0   0   3     1485.14     1885.70     19.49 o
   1   0   3     4662.10     5004.54     47.75 o
   2   0   3     1222.85     1261.55     13.23 o
   3   0   3     2769.15     2872.62     32.39 o
   4   0   3       56.18       57.02      2.31 o
   5   0   3       11.35        4.57      1.18 o
   6   0   3      205.78      197.35      3.40 o
   7   0   3       86.30       64.95      2.73 o
   8   0   3      225.33      218.10      5.35 o
   9   0   3       60.07       57.47      2.97 o
  10   0   3        6.80        3.36      3.01 o
  11   0   3        0.52       -6.26      6.51 o
  12   0   3        0.04       -2.02      4.65 o
  13   0   3        1.38        1.21      6.32 o
 -12   1   3        4.27        2.23      6.05 o
 -11   1   3        0.57       -4.32      4.50 o
 -10   1   3       11.67       13.40      4.14 o
  -9   1   3       12.05       12.86      3.30 o
  -8   1   3      219.37      210.14      5.19 o
  -7   1   3       22.93       23.38      2.39 o
  -6   1   3      408.52      413.42      6.01 o
  -5   1   3        9.35        9.59      1.45 o
  -4   1   3      692.52      604.87      6.91 o
  -3   1   3      677.95      934.93      9.92 o
  -2   1   3      124.74      188.07      2.29 o
  -1   1   3     4331.53     4335.49     38.50 o
   0   1   3      570.00      440.73      4.49 o
   1   1   3     1538.49     1552.48     16.14 o
   2   1   3       12.73       15.20      0.99 o
   3   1   3      926.64      891.73      9.61 o
   4   1   3      371.62      375.30      4.77 o
   5   1   3      147.84      162.17      2.79 o
   6   1   3      254.18      257.73      7.46 o
   7   1   3        4.01        2.90      1.87 o
   8   1   3      108.08      133.75      4.25 o
   9   1   3       10.19       10.31      2.57 o
  10   1   3       26.15       26.85      3.26 o
  11   1   3        6.13        0.64      3.97 o
  12   1   3        2.15        2.25      4.62 o
  13   1   3        0.39       -4.61      5.28 o
 -12   2   3        0.19        4.72      8.14 o
 -11   2   3        0.78       -5.02      5.43 o
 -10   2   3       16.37        7.14      4.62 o
  -9   2   3        2.23       -2.97      3.42 o
  -8   2   3        1.52       -0.40      3.00 o
  -7   2   3       90.44      105.85      3.22 o
  -6   2   3      528.56      526.07      6.62 o
  -5   2   3       35.24       34.73      1.64 o
  -4   2   3       99.12       92.30      2.29 o
  -3   2   3      290.82      219.22      2.94 o
  -2   2   3     1871.75     1648.62     17.18 o
  -1   2   3     2213.12     2119.15     20.35 o
   0   2   3     6477.54     6693.45     59.44 o
   1   2   3     2565.80     2730.08     26.10 o
   2   2   3       25.72       15.90      0.76 o
   3   2   3      659.24      613.35      6.78 o
   4   2   3       41.06       38.33      1.34 o
   5   2   3      127.92      130.05      3.22 o
   6   2   3      655.99      684.40      8.44 o
   7   2   3       98.48      103.11      2.70 o
   8   2   3      224.00      196.29      4.43 o
   9   2   3      189.06      191.10      4.52 o
  10   2   3       38.94       46.61      3.72 o
  11   2   3        0.18        1.39      4.33 o
  12   2   3        1.82       -4.55      4.55 o
  13   2   3        1.80       -5.15      5.15 o
 -11   3   3       20.74       32.35      7.19 o
 -10   3   3        9.03        9.46      7.05 o
  -9   3   3      125.50      128.54      5.58 o
  -8   3   3        1.51        1.42      3.02 o
  -7   3   3      153.98      158.62      4.00 o
  -6   3   3      189.83      184.36      3.49 o
  -5   3   3      749.29      741.35      8.51 o
  -4   3   3      264.73      257.46      3.56 o
  -3   3   3       33.10       36.46      1.20 o
  -2   3   3     3248.93     3326.00     31.84 o
  -1   3   3      123.35      156.67      2.64 o
   0   3   3     6136.71     6244.04     55.47 o
   1   3   3     1913.91     1955.58     17.57 o
   2   3   3     4602.60     4615.28     47.28 o
   3   3   3      654.48      734.69      8.01 o
   4   3   3      320.79      362.20      4.45 o
   5   3   3       49.85       44.43      2.39 o
   6   3   3       39.13       34.32      1.70 o
   7   3   3      474.18      436.39      5.84 o
   8   3   3      258.76      267.19      4.23 o
   9   3   3      191.16      201.16      5.90 o
  10   3   3       25.13       23.40      3.81 o
  11   3   3        0.51       -4.01      4.01 o
  12   3   3        0.06       -4.67      4.67 o
  13   3   3        0.17       -5.30      5.30 o
 -11   4   3        0.06        4.73      6.37 o
 -10   4   3        1.50       -1.59      5.69 o
  -9   4   3       52.28       56.43      5.71 o
  -8   4   3        9.68        7.25      2.90 o
  -7   4   3       71.56       64.49      4.50 o
  -6   4   3     1155.80     1089.95     11.51 o
  -5   4   3      246.35      247.67      3.64 o
  -4   4   3      112.30      118.40      2.34 o
  -3   4   3      108.43      111.73      4.16 o
  -2   4   3      354.71      326.07      6.03 o
  -1   4   3     4325.20     4501.09     40.08 o
   0   4   3     4496.45     4587.63     40.92 o
   1   4   3       57.67       56.88      1.26 o
   2   4   3      397.81      497.80      5.14 o
   3   4   3        0.29       -0.79      0.86 o
   4   4   3      988.23     1036.19     11.20 o
   5   4   3      111.90      105.01      2.35 o
   6   4   3        7.40        4.41      2.04 o
   7   4   3      298.94      330.52      4.19 o
   8   4   3       11.70       10.35      2.19 o
   9   4   3       95.59      102.67      4.11 o
  10   4   3        2.95        2.24      3.70 o
  11   4   3        1.02        1.56      4.15 o
  12   4   3        1.21       -5.44      5.44 o
  13   4   3        0.01       -6.04      6.04 o
 -10   5   3        1.65       -1.85      6.04 o
  -9   5   3        1.36       -5.17      5.17 o
  -8   5   3      138.29      155.92      5.40 o
  -7   5   3        2.24        1.17      3.21 o
  -6   5   3       69.99       80.01      3.05 o
  -5   5   3       41.04       49.55      2.14 o
  -4   5   3      207.23      207.54      4.19 o
  -3   5   3     1079.09     1022.62     11.19 o
  -2   5   3      371.62      397.69      4.37 o
  -1   5   3      153.57      155.86      2.29 o
   0   5   3      126.02      129.04      1.66 o
   1   5   3      906.49      919.06      9.07 o
   2   5   3       84.13       81.50      1.67 o
   3   5   3       99.05      122.41      2.27 o
   4   5   3       48.32       42.85      1.30 o
   5   5   3      168.66      167.49      2.44 o
   6   5   3      539.73      549.65      6.20 o
   7   5   3       11.43       10.85      1.76 o
   8   5   3      156.08      177.49      4.94 o
   9   5   3       10.50       13.20      3.31 o
  10   5   3        4.32        9.21      3.60 o
  11   5   3       54.86       68.34      5.42 o
  12   5   3        4.31        2.82      5.28 o
  13   5   3        0.39       -2.46      7.55 o
 -10   6   3        4.31       -5.42      6.36 o
  -9   6   3        1.36        8.21      6.00 o
  -8   6   3       18.67       19.45      4.88 o
  -7   6   3       18.59       12.06      5.51 o
  -6   6   3       35.05       29.79      2.79 o
  -5   6   3       14.38       20.46      2.75 o
  -4   6   3      582.26      588.59      8.09 o
  -3   6   3      530.61      491.79      8.12 o
  -2   6   3      105.18       84.70      2.03 o
  -1   6   3      555.13      557.97      6.29 o
   0   6   3      261.74      296.77      3.09 o
   1   6   3        3.07        4.59      0.84 o
   2   6   3      360.11      354.14      4.28 o
   3   6   3        1.69        4.97      0.95 o
   4   6   3      277.65      253.18      3.41 o
   5   6   3        0.70        0.28      1.35 o
   6   6   3      387.51      406.54      5.32 o
   7   6   3      113.15      121.40      3.58 o
   8   6   3       47.64       52.87      3.26 o
   9   6   3       15.45       19.82      3.28 o
  10   6   3       13.67       16.42      4.54 o
  11   6   3        3.23        1.90      6.22 o
  12   6   3        1.87       -6.78      6.78 o
  -9   7   3        1.56       -5.53      9.65 o
  -8   7   3       39.56       32.91      4.66 o
  -7   7   3        4.71        0.54      5.22 o
  -6   7   3        0.02       -1.24      3.08 o
  -5   7   3        9.22        8.99      2.44 o
  -4   7   3       61.23       59.84      2.79 o
  -3   7   3      559.14      535.92      7.21 o
  -2   7   3      460.45      455.64      6.08 o
  -1   7   3      226.96      248.53      3.34 o
   0   7   3        3.21        4.50      0.85 o
   1   7   3      134.88      135.76      2.00 o
   2   7   3       14.23       14.59      1.68 o
   3   7   3        3.14        3.82      1.34 o
   4   7   3        8.10        8.16      1.77 o
   5   7   3       56.72       56.21      2.47 o
   6   7   3       16.94       15.92      2.36 o
   7   7   3       21.95       14.33      2.66 o
   8   7   3       10.66       16.14      3.65 o
   9   7   3       30.10       34.71      4.30 o
  10   7   3        6.40        3.05      5.69 o
  11   7   3        0.47        0.04      6.19 o
  12   7   3        0.01       -8.09      8.09 o
  -8   8   3        0.05        1.63      4.72 o
  -7   8   3       10.78        6.44      4.08 o
  -6   8   3       27.28       23.25      3.68 o
  -5   8   3       41.87       50.39      4.32 o
  -4   8   3       77.53       87.61      2.95 o
  -3   8   3        4.39        8.48      1.95 o
  -2   8   3        0.82       -1.59      1.59 o
  -1   8   3       56.87       65.69      1.89 o
   0   8   3      120.04      115.48      2.36 o
   1   8   3        1.02       -0.29      1.26 o
   2   8   3       19.56       22.85      1.98 o
   3   8   3       34.56       40.08      2.71 o
   4   8   3       63.53       72.80      3.74 o
   5   8   3       19.29       18.06      2.34 o
   6   8   3        0.55        1.23      2.37 o
   7   8   3       14.41       19.39      3.57 o
   8   8   3        3.49        6.32      3.76 o
   9   8   3       15.09       12.50      4.35 o
  10   8   3        0.01        1.00     10.31 o
  11   8   3        0.05       -6.29      6.29 o
  12   8   3        0.09       -6.74      7.67 o
  -8   9   3        0.06        4.58      4.89 o
  -7   9   3        9.36        5.56      4.52 o
  -6   9   3       15.98       19.84      4.10 o
  -5   9   3        3.07        5.22      2.90 o
  -4   9   3        9.74        7.96      2.53 o
  -3   9   3        2.00       -0.10      2.10 o
  -2   9   3       24.01       21.50      1.95 o
  -1   9   3       46.30       40.27      2.06 o
   0   9   3        0.93       -1.41      1.41 o
   1   9   3        0.53       -0.48      1.40 o
   2   9   3        4.05        5.00      1.59 o
   3   9   3       42.36       38.55      2.85 o
   4   9   3       14.92       15.18      2.19 o
   5   9   3        1.06       -2.30      2.30 o
   6   9   3        8.30        5.24      2.67 o
   7   9   3        0.14        1.80      3.44 o
   8   9   3        0.34       -0.93      4.54 o
   9   9   3        0.04        0.84      4.34 o
  10   9   3        3.06        2.54      6.17 o
  11   9   3        0.71       -5.64      6.71 o
  -7  10   3        3.34       27.47     15.24 o
  -6  10   3        2.33        1.37      4.18 o
  -5  10   3        6.10        8.09      3.20 o
  -4  10   3        3.57        3.04      2.73 o
  -3  10   3        5.88        7.74      2.44 o
  -2  10   3        0.83       -1.38      2.27 o
  -1  10   3       16.82       21.49      2.14 o
   0  10   3        1.89        0.93      1.81 o
   1  10   3        7.25       10.69      1.86 o
   2  10   3        3.38       -0.88      1.73 o
   3  10   3        0.25        1.02      2.24 o
   4  10   3        4.03        2.02      2.34 o
   5  10   3        8.08        3.04      2.62 o
   6  10   3        2.30        2.32      2.90 o
   7  10   3        0.96        0.36      5.03 o
   8  10   3        0.67       -2.25      4.24 o
   9  10   3        0.08       -0.47      4.78 o
  10  10   3        0.36       -1.00      6.47 o
  -5  11   3        6.60       11.62      6.46 o
  -4  11   3        4.38        3.67      3.28 o
  -3  11   3        7.66        6.13      2.95 o
  -2  11   3        5.66        6.19      2.20 o
  -1  11   3        0.04        1.02      2.50 o
   0  11   3        1.03       -2.25      2.25 o
   1  11   3       21.20       18.85      5.29 o
   2  11   3        5.56        2.85      2.17 o
   3  11   3        1.06       -2.09      2.55 o
   4  11   3        0.27        4.13      2.60 o
   5  11   3        2.61        3.09      2.89 o
   6  11   3        1.01        1.33      3.96 o
   7  11   3        0.54       -2.08      4.17 o
   8  11   3        0.29       -3.48      6.07 o
   9  11   3        0.01       -0.40      5.18 o
  -4  12   3        0.25       -3.39      8.19 o
  -3  12   3        0.03        0.75      2.90 o
  -2  12   3        0.03       -1.41      3.03 o
  -1  12   3        7.71        6.19      2.69 o
   0  12   3        4.15       11.49     10.52 o
   1  12   3        2.29        5.18     10.03 o
   2  12   3        6.43        5.06      2.77 o
   3  12   3        0.47        2.72      3.18 o
   4  12   3        2.80        1.33      4.66 o
   5  12   3        0.05        2.45      5.50 o
   6  12   3        0.04       -3.94      3.94 o
   7  12   3        2.00        9.19      4.83 o
   8  12   3        0.37        5.92      5.14 o
  -1  13   3        0.12        0.29     12.04 o
   0  13   3        3.26       -0.97     10.45 o
   1  13   3        0.03      -11.49     11.49 o
   3  13   3        7.23        6.12      3.23 o
   4  13   3        3.77       -3.02      6.07 o
   5  13   3        0.01       -3.45      4.26 o
   6  13   3        0.55       -4.14      4.14 o
  -4 -12   4        0.11        4.46      4.33 o
  -3 -12   4        0.22       -1.16      3.77 o
  -2 -12   4        0.78        2.10      3.42 o
  -1 -12   4        0.42       -0.42      4.00 o
   0 -12   4        0.30       -0.03      4.14 o
   1 -12   4        0.74       -0.85      6.31 o
   2 -12   4        1.05       -1.18      3.26 o
  -7 -11   4        0.81        0.58      5.48 o
  -6 -11   4        0.92        1.48      4.51 o
  -5 -11   4        0.76        4.13      3.72 o
  -4 -11   4        1.99        2.71      3.42 o
  -3 -11   4        0.15       -3.08      3.08 o
  -2 -11   4        0.77        0.90      3.31 o
  -1 -11   4        0.78        2.38      3.19 o
   0 -11   4        0.52       -2.36      4.06 o
   1 -11   4        0.10       -0.76      2.93 o
   2 -11   4        6.44        8.70      4.05 o
   3 -11   4        0.34       -0.96      3.99 o
   4 -11   4        0.14       -0.96      3.92 o
  -8 -10   4       10.75       15.39      5.85 o
  -7 -10   4        0.77       -2.41      4.42 o
  -6 -10   4        1.48        3.14      3.96 o
  -5 -10   4        0.07        1.41      3.02 o
  -4 -10   4        0.00        1.66      2.77 o
  -3 -10   4       18.38       20.58      4.13 o
  -2 -10   4        2.94        0.26      2.68 o
  -1 -10   4        0.10        3.87      3.26 o
   0 -10   4        0.14        2.88      3.06 o
   1 -10   4        4.92        2.65      2.55 o
   2 -10   4        2.78       -1.62      2.71 o
   3 -10   4        0.43       -1.80      3.02 o
   4 -10   4        3.77        7.29      3.38 o
   5 -10   4        5.79       11.89      3.92 o
   6 -10   4        3.87        8.62      3.96 o
  -9  -9   4        0.95        1.28      7.65 o
  -8  -9   4        0.19       -2.87      4.52 o
  -7  -9   4        0.00       -1.96      4.11 o
  -6  -9   4        2.14        0.14      3.62 o
  -5  -9   4        0.10       -2.81      2.81 o
  -4  -9   4        6.37        1.66      2.50 o
  -3  -9   4        7.14        2.99      2.25 o
  -2  -9   4        9.09        8.50      3.33 o
  -1  -9   4        0.16        0.19      1.72 o
   0  -9   4        1.96        1.63      1.87 o
   1  -9   4        0.46       -2.40      2.48 o
   2  -9   4       13.54       20.23      4.23 o
   3  -9   4        2.76        4.89      2.54 o
   4  -9   4       26.08       28.24      2.95 o
   5  -9   4       10.22        7.89      3.18 o
   6  -9   4        8.56       10.28      3.59 o
   7  -9   4        5.80        8.64      4.23 o
 -10  -8   4        0.24        1.63      6.61 o
  -9  -8   4        0.02        0.24      5.80 o
  -8  -8   4        0.56       -4.37      4.37 o
  -7  -8   4       37.84       35.34      4.17 o
  -6  -8   4       88.37       79.74      5.58 o
  -5  -8   4        2.24        4.70      2.60 o
  -4  -8   4       10.22       15.53      2.37 o
  -3  -8   4       11.09       12.67      2.87 o
  -2  -8   4       21.21       21.71      2.01 o
  -1  -8   4       71.43       56.96      2.18 o
   0  -8   4        4.83        6.18      1.69 o
   1  -8   4        1.03       -0.84      1.73 o
   2  -8   4        5.76        6.88      1.96 o
   3  -8   4       12.60       14.78      2.30 o
   4  -8   4        0.09        1.84      2.48 o
   5  -8   4        1.55        2.97      2.89 o
   6  -8   4        2.19       -2.55      3.09 o
   7  -8   4        0.39       -3.34      4.12 o
   8  -8   4        2.33        3.02      3.90 o
 -10  -7   4        2.13        6.78      6.43 o
  -9  -7   4        0.02       10.08      5.84 o
  -8  -7   4        1.82        1.63      4.13 o
  -7  -7   4       14.87       13.84      3.73 o
  -6  -7   4        6.62        8.74      3.29 o
  -5  -7   4        1.51        0.36      2.34 o
  -4  -7   4        0.46        1.16      2.39 o
  -3  -7   4        6.78        7.47      1.87 o
  -2  -7   4       37.43       21.04      1.84 o
  -1  -7   4        0.77       -1.42      1.54 o
   0  -7   4      103.29      107.19      3.02 o
   1  -7   4       24.97       23.88      1.70 o
   2  -7   4        0.06       -0.39      1.73 o
   3  -7   4       24.32       33.42      2.21 o
   4  -7   4        3.95        0.57      2.25 o
   5  -7   4        0.42        0.14      2.46 o
   6  -7   4       41.59       37.37      3.10 o
   7  -7   4       13.77       10.94      4.46 o
   8  -7   4       26.54       29.12      4.56 o
   9  -7   4        0.68        1.40      3.89 o
 -11  -6   4        0.41       -0.59      7.11 o
 -10  -6   4        0.04        5.70      6.27 o
  -9  -6   4        1.19       11.48      5.50 o
  -8  -6   4        0.44       -0.21      5.54 o
  -7  -6   4        0.48        3.20      3.27 o
  -6  -6   4       28.41       34.42      3.84 o
  -5  -6   4       84.68       78.70      2.92 o
  -4  -6   4      235.11      188.90      4.08 o
  -3  -6   4      113.22      113.31      3.05 o
  -2  -6   4      151.51      150.04      3.98 o
  -1  -6   4      448.35      434.54      5.57 o
   0  -6   4       58.57       57.66      1.57 o
   1  -6   4        2.03        1.79      1.62 o
   2  -6   4       44.33       44.29      2.31 o
   3  -6   4       33.41       38.25      2.03 o
   4  -6   4       48.69       46.58      2.42 o
   5  -6   4        8.58        5.51      2.28 o
   6  -6   4       12.70        5.59      2.67 o
   7  -6   4        7.89        5.33      3.33 o
   8  -6   4        0.57       -3.07      3.88 o
   9  -6   4        0.98       -3.32      3.85 o
  10  -6   4        0.30       -1.49      4.53 o
 -11  -5   4        0.43        3.86      7.00 o
 -10  -5   4        0.19       11.63      6.14 o
  -9  -5   4       29.69       20.78      5.62 o
  -8  -5   4        1.24        2.34      3.59 o
  -7  -5   4       10.68       10.87      2.76 o
  -6  -5   4        0.78        2.03      2.31 o
  -5  -5   4        0.22       -0.73      1.63 o
  -4  -5   4      200.77      193.64      3.13 o
  -3  -5   4       14.72       14.83      1.67 o
  -2  -5   4      238.66      203.60      5.74 o
  -1  -5   4       55.05       50.36      1.51 o
   0  -5   4       92.34       84.60      1.89 o
   1  -5   4        1.84        4.05      1.63 o
   2  -5   4      488.78      493.53      5.84 o
   3  -5   4       43.33       34.37      1.82 o
   4  -5   4       22.94       29.47      1.99 o
   5  -5   4       69.33       51.74      2.42 o
   6  -5   4       11.08        5.18      2.40 o
   7  -5   4        0.78        3.66      3.15 o
   8  -5   4        1.65        5.17      3.73 o
   9  -5   4       23.85       17.57      4.57 o
  10  -5   4        0.17       -4.44      4.44 o
  11  -5   4        3.45       -2.23      5.34 o
 -12  -4   4        0.03        3.27      7.87 o
 -11  -4   4        4.28        6.07      5.49 o
 -10  -4   4        7.11        5.33      4.59 o
  -9  -4   4        2.03       -4.06      4.06 o
  -8  -4   4        1.99        0.53      3.02 o
  -7  -4   4       11.82       10.66      3.50 o
  -6  -4   4       14.04       14.74      2.13 o
  -5  -4   4        0.31        3.83      1.59 o
  -4  -4   4       83.04       77.91      2.06 o
  -3  -4   4      175.82      210.91      3.08 o
  -2  -4   4        1.95       -0.98      0.98 o
  -1  -4   4       90.37       97.44      2.33 o
   0  -4   4      965.61      986.69      9.77 o
   1  -4   4        6.29        4.04      0.99 o
   2  -4   4     1206.06     1275.56     19.85 o
   3  -4   4        5.42        8.55      1.11 o
   4  -4   4      206.91      222.42      3.62 o
   5  -4   4       76.24       67.21      2.75 o
   6  -4   4       13.93       12.59      2.08 o
   7  -4   4      111.25      116.98      4.19 o
   8  -4   4        5.46        5.38      3.42 o
   9  -4   4        5.13        9.20      4.05 o
  10  -4   4        0.80        0.82      4.32 o
  11  -4   4       11.91       12.69      4.80 o
 -12  -3   4        0.44       -2.39      6.06 o
 -11  -3   4        5.66        4.40      9.00 o
 -10  -3   4        0.32        3.43      5.15 o
  -9  -3   4        7.55       11.60      3.65 o
  -8  -3   4       14.76       17.35      3.15 o
  -7  -3   4        0.40        0.12      2.31 o
  -6  -3   4      127.74      124.72      3.31 o
  -5  -3   4       45.05       45.43      2.08 o
  -4  -3   4       97.35      104.34      2.33 o
  -3  -3   4      264.96      245.01      3.33 o
  -2  -3   4        3.06        2.44      0.97 o
  -1  -3   4     1979.40     2018.23     20.92 o
   0  -3   4      324.53      319.80      3.51 o
   1  -3   4       62.37       73.78      1.45 o
   2  -3   4       45.90       45.93      6.41 o
   3  -3   4      132.05      149.51      2.29 o
   4  -3   4      521.61      509.75      5.65 o
   5  -3   4       15.57        8.54      1.50 o
   6  -3   4       73.93       68.36      2.39 o
   7  -3   4        3.86        4.17      2.84 o
   8  -3   4        1.30        1.01      3.39 o
   9  -3   4       50.21       48.85      9.84 o
  10  -3   4        1.91        4.03      3.94 o
  11  -3   4        0.81       -4.66      4.80 o
  12  -3   4        0.09        6.06      9.10 o
 -12  -2   4        3.37        4.25      5.22 o
 -11  -2   4        0.12       -1.09      4.65 o
 -10  -2   4        3.41        6.67      5.38 o
  -9  -2   4        3.37       -1.34      3.48 o
  -8  -2   4       83.59      104.87      4.14 o
  -7  -2   4        0.25        3.61      2.61 o
  -6  -2   4        1.69        1.04      1.87 o
  -5  -2   4       66.90       62.42      1.97 o
  -4  -2   4        0.70        2.65      1.26 o
  -3  -2   4      934.39      958.64     10.39 o
  -2  -2   4       10.93       11.89      0.96 o
  -1  -2   4      954.68     1090.40     11.52 o
   0  -2   4      382.23      398.90      4.19 o
   1  -2   4      968.11     1016.93     10.00 o
   2  -2   4       11.11        8.80      0.85 o
   3  -2   4       97.03      122.70      2.04 o
   4  -2   4      318.47      307.66      3.78 o
   5  -2   4        3.65        1.14      1.32 o
   6  -2   4      352.94      335.97      4.48 o
   7  -2   4      109.68      104.18      3.55 o
   8  -2   4       93.68       96.51      3.33 o
   9  -2   4        0.34       -3.09      3.09 o
  10  -2   4        6.94       14.31      3.70 o
  11  -2   4        5.43        7.26      6.47 o
  12  -2   4        2.91        3.29      6.30 o
 -12  -1   4        0.08       -2.13      5.12 o
 -11  -1   4        7.40       11.05      4.64 o
 -10  -1   4       11.00       10.86      4.63 o
  -9  -1   4       19.02       17.33      3.79 o
  -8  -1   4       14.66       12.96      2.98 o
  -7  -1   4       29.44       23.15      2.79 o
  -6  -1   4       12.48       13.39      2.03 o
  -5  -1   4       13.13       13.36      1.58 o
  -4  -1   4        3.88       12.77      1.72 o
  -3  -1   4      586.30      692.38      7.71 o
  -2  -1   4      111.29      112.16      1.93 o
  -1  -1   4      648.84      574.53      6.30 o
   0  -1   4      578.95      541.45      5.93 o
   1  -1   4      314.47      285.84      3.13 o
   2  -1   4       43.46       48.63      1.14 o
   3  -1   4      208.27      177.27      2.41 o
   4  -1   4      260.47      289.49      3.88 o
   5  -1   4      206.44      201.14      4.60 o
   6  -1   4      302.73      314.20      4.56 o
   7  -1   4      101.19      109.23      3.23 o
   8  -1   4       68.59       75.61      3.15 o
   9  -1   4        3.10        0.65      3.47 o
  10  -1   4        8.26        4.68      3.38 o
  11  -1   4        3.17        3.06      3.94 o
  12  -1   4        0.20       -3.58      6.17 o
 -12   0   4        0.14        6.38      5.93 o
 -11   0   4        3.28        6.36      4.44 o
 -10   0   4       16.77       14.49      4.28 o
  -9   0   4        0.60       -0.79      3.39 o
  -8   0   4       46.99       56.41      3.69 o
  -7   0   4      171.88      217.02      6.21 o
  -6   0   4       11.88        7.65      1.94 o
  -5   0   4       13.22       14.11      1.58 o
  -4   0   4      250.24      228.05      3.31 o
  -3   0   4     1685.59     1510.89     18.40 o
  -2   0   4     6857.08     6491.36     66.43 o
  -1   0   4     1302.32     1303.02     12.68 o
   0   0   4     1219.27     1339.41     14.00 o
   1   0   4      198.15      200.91      2.32 o
   2   0   4      668.37      617.49      5.88 o
   3   0   4     1065.73     1154.29     11.43 o
   4   0   4     1214.15     1214.14     12.10 o
   5   0   4      895.83      888.39      9.95 o
   6   0   4      114.43      114.38      2.93 o
   7   0   4      696.98      652.94     11.75 o
   8   0   4       72.20       64.40      3.50 o
   9   0   4       38.29       36.36      3.47 o
  10   0   4        3.57        1.42      3.41 o
  11   0   4        1.40        0.04      3.44 o
  12   0   4        7.64        1.68      5.62 o
  13   0   4        0.10       -6.19      6.19 o
 -12   1   4        0.29       -6.16      6.16 o
 -11   1   4        0.09       -5.39      5.39 o
 -10   1   4       26.21       35.74      4.66 o
  -9   1   4        9.23       17.69      6.29 o
  -8   1   4        3.56        1.73      3.09 o
  -7   1   4        4.53        8.47      2.72 o
  -6   1   4       26.38       28.17      2.15 o
  -5   1   4      272.81      252.46      3.82 o
  -4   1   4     1349.35     1325.24     14.85 o
  -3   1   4      337.57      386.15      4.30 o
  -2   1   4     1596.06     1880.49     24.20 o
  -1   1   4      526.10      709.90      7.67 o
   0   1   4     6849.71     6762.20     64.27 o
   1   1   4      471.50      342.41      3.95 o
   2   1   4     1059.13     1058.30     11.25 o
   3   1   4       60.72       60.81      1.53 o
   4   1   4       95.89      100.32      2.07 o
   5   1   4     1145.39     1135.10     16.27 o
   6   1   4      626.04      589.21      7.85 o
   7   1   4     1316.29     1304.42     18.10 o
   8   1   4      242.57      244.36      5.53 o
   9   1   4       44.96       51.01      5.52 o
  10   1   4        2.34       -0.39      3.09 o
  11   1   4        0.02       -3.02      3.29 o
  12   1   4        2.04       -1.92      4.79 o
  13   1   4        0.74       -2.40      9.45 o
 -11   2   4        8.91        9.56      5.70 o
 -10   2   4        3.69        7.85      4.92 o
  -9   2   4       10.11        8.09      3.68 o
  -8   2   4      143.17      134.60      4.43 o
  -7   2   4      586.81      543.40      7.82 o
  -6   2   4      126.54      114.19      3.17 o
  -5   2   4       34.52       38.92      1.76 o
  -4   2   4       29.45       34.29      1.51 o
  -3   2   4     1157.10     1142.64     12.25 o
  -2   2   4    10684.93    10612.12    108.29 o
  -1   2   4     1018.03      729.15      6.85 o
   0   2   4      663.44      599.92      6.06 o
   1   2   4     1795.83     1913.42     18.45 o
   2   2   4        2.03       -0.76      0.76 o
   3   2   4      527.99      558.43      6.32 o
   4   2   4      933.98      997.03     11.87 o
   5   2   4      468.85      497.94      6.54 o
   6   2   4      508.05      493.96      6.84 o
   7   2   4       41.44       56.80      2.49 o
   8   2   4      148.01      161.75      5.41 o
   9   2   4        4.93        4.77      3.04 o
  10   2   4        0.57       -0.61      2.94 o
  11   2   4        1.40       -3.52      3.80 o
  12   2   4        0.48       -2.82      4.59 o
  13   2   4        0.21       -1.59      5.10 o
 -11   3   4        7.43        6.07      8.32 o
 -10   3   4       29.05       21.46      6.36 o
  -9   3   4       15.17       18.76      5.09 o
  -8   3   4       39.77       48.93      3.61 o
  -7   3   4        1.05        5.93      2.37 o
  -6   3   4      583.33      590.49      8.08 o
  -5   3   4      839.07      805.68      9.23 o
  -4   3   4      751.85      702.11      8.01 o
  -3   3   4     1698.45     1642.56     16.15 o
  -2   3   4       48.14       31.24      1.32 o
  -1   3   4     2742.47     2976.05     26.69 o
   0   3   4      372.28      372.73      3.97 o
   1   3   4        2.09        1.51      0.68 o
   2   3   4      323.41      318.22      3.81 o
   3   3   4      544.89      639.57      7.13 o
   4   3   4     1994.83     1943.03     20.43 o
   5   3   4      982.84     1009.08     11.15 o
   6   3   4       85.03       97.46      2.50 o
   7   3   4      385.54      408.13      6.21 o
   8   3   4        4.83        3.11      2.68 o
   9   3   4       83.24       86.40      3.27 o
  10   3   4       57.66       58.96      3.43 o
  11   3   4        3.91       -1.86      3.67 o
  12   3   4        5.00        4.20      4.76 o
  13   3   4        2.52        2.32      5.30 o
 -11   4   4        2.48       -0.99      7.00 o
 -10   4   4        5.82        9.99      6.02 o
  -9   4   4        0.44       -5.01      5.01 o
  -8   4   4        5.62       11.00      3.62 o
  -7   4   4       20.02       21.79      4.63 o
  -6   4   4      133.32      135.66      3.33 o
  -5   4   4     2017.00     1927.19     19.21 o
  -4   4   4       88.88       89.39      2.16 o
  -3   4   4      579.02      590.19      6.33 o
  -2   4   4      489.32      469.57      5.07 o
  -1   4   4      364.51      346.32      3.83 o
   0   4   4     1185.71     1425.34     19.36 o
   1   4   4       20.36       19.76      0.82 o
   2   4   4      461.16      428.32      4.57 o
   3   4   4      458.02      431.05      5.06 o
   4   4   4      878.82      894.60      9.83 o
   5   4   4     1639.06     1753.09     18.65 o
   6   4   4      671.73      689.00      8.13 o
   7   4   4       28.43       34.84      3.46 o
   8   4   4       24.02       28.91      2.45 o
   9   4   4        0.51       -0.31      2.57 o
  10   4   4       20.91       23.00      3.48 o
  11   4   4       11.71       10.75      4.21 o
  12   4   4        0.15       -1.36      4.63 o
  13   4   4        0.02       -6.06      6.06 o
 -10   5   4        0.46       -4.05      5.95 o
  -9   5   4       56.48       65.67      7.83 o
  -8   5   4       19.28       25.69      4.92 o
  -7   5   4        4.67        3.92      3.40 o
  -6   5   4      175.12      155.44      4.67 o
  -5   5   4       80.16       75.34      2.50 o
  -4   5   4     2504.08     2436.18     23.85 o
  -3   5   4      146.17      133.28      2.45 o
  -2   5   4     1560.36     1593.75     16.89 o
  -1   5   4       12.25       15.54      1.04 o
   0   5   4      576.57      580.56      5.98 o
   1   5   4      400.12      390.21      4.20 o
   2   5   4       52.86       45.48      1.86 o
   3   5   4      312.28      292.32      3.71 o
   4   5   4      579.45      635.60      7.62 o
   5   5   4      406.61      388.69      5.00 o
   6   5   4       44.95       41.30      1.77 o
   7   5   4        0.70        1.37      1.89 o
   8   5   4      100.10      109.35      2.86 o
   9   5   4       55.02       54.15      4.50 o
  10   5   4        0.25       -2.77      3.51 o
  11   5   4       15.76       14.95      5.00 o
  12   5   4        8.82       11.30      5.50 o
  13   5   4        1.14       -4.38      8.02 o
 -10   6   4        1.00        5.66      6.80 o
  -9   6   4        7.78        2.92      5.73 o
  -8   6   4        2.20        0.82      4.75 o
  -7   6   4        2.62       -1.31      3.45 o
  -6   6   4       36.92       34.15      3.37 o
  -5   6   4       65.30       70.09      2.90 o
  -4   6   4      283.38      295.61      4.98 o
  -3   6   4      156.60      144.60      3.26 o
  -2   6   4      377.61      351.10      4.99 o
  -1   6   4       48.58       57.10      1.57 o
   0   6   4        0.75        2.21      1.05 o
   1   6   4       43.26       51.74      1.41 o
   2   6   4      352.53      369.68      4.10 o
   3   6   4      187.10      181.75      2.64 o
   4   6   4        4.70        0.97      0.93 o
   5   6   4      234.65      248.49      3.18 o
   6   6   4       53.35       72.08      2.36 o
   7   6   4       19.26       24.59      2.35 o
   8   6   4       48.97       42.87      3.19 o
   9   6   4       29.39       29.72      4.05 o
  10   6   4        9.13        6.72      4.19 o
  11   6   4        0.12       -2.45      6.24 o
  12   6   4        1.19       -6.52      6.52 o
  -9   7   4        0.21       -5.75      7.99 o
  -8   7   4        2.18        3.52      4.51 o
  -7   7   4       31.46       33.73      4.44 o
  -6   7   4        0.94       -2.00      3.31 o
  -5   7   4       46.54       49.60      2.80 o
  -4   7   4       49.96       50.72      2.55 o
  -3   7   4        2.07       -1.43      1.84 o
  -2   7   4       60.54       58.17      2.09 o
  -1   7   4      181.11      182.88      3.22 o
   0   7   4       30.68       23.32      1.32 o
   1   7   4        4.41        2.21      2.19 o
   2   7   4       35.63       33.71      2.37 o
   3   7   4        9.77        6.07      1.66 o
   4   7   4      120.46      130.76      4.60 o
   5   7   4       85.66       92.88      2.99 o
   6   7   4        1.26       -1.14      2.41 o
   7   7   4        0.20       -1.85      4.19 o
   8   7   4       12.26       11.36      3.64 o
   9   7   4        0.34        4.37      3.93 o
  10   7   4        5.76       -0.50      5.52 o
  11   7   4        4.52        0.63      6.40 o
  12   7   4        1.27       -4.97      6.98 o
  -8   8   4        3.32       -1.20      4.67 o
  -7   8   4       16.04       22.69      4.33 o
  -6   8   4        3.14        6.37      3.56 o
  -5   8   4       24.34       26.36      2.93 o
  -4   8   4        2.84        4.69      2.24 o
  -3   8   4      198.66      208.82      4.32 o
  -2   8   4       12.38        7.49      1.81 o
  -1   8   4      190.73      193.68      3.11 o
   0   8   4       28.98       23.98      1.62 o
   1   8   4        4.03        5.02      1.47 o
   2   8   4       92.60       82.45      2.44 o
   3   8   4       67.05       61.77      2.55 o
   4   8   4       95.43       92.83      2.98 o
   5   8   4        4.87        4.11      2.30 o
   6   8   4       42.79       42.69      2.93 o
   7   8   4        5.66        4.69      2.89 o
   8   8   4        0.04       -2.12      3.59 o
   9   8   4        0.09       -1.65      5.29 o
  10   8   4        5.89        3.30      5.74 o
  11   8   4        2.79       -4.33      6.65 o
  12   8   4        0.53       -7.12      7.21 o
  -7   9   4        4.88        4.99      6.22 o
  -6   9   4        3.16       10.48      4.02 o
  -5   9   4        4.33        3.41      2.89 o
  -4   9   4        4.02        8.74      2.62 o
  -3   9   4        0.65        2.77      2.25 o
  -2   9   4        7.82        8.28      3.10 o
  -1   9   4       38.46       35.51      2.01 o
   0   9   4        0.11       -1.61      1.61 o
   1   9   4       17.10       15.66      1.72 o
   2   9   4        6.36       10.58      1.79 o
   3   9   4        4.08        4.64      1.98 o
   4   9   4        8.51       10.26      2.25 o
   5   9   4        2.86        3.38      2.46 o
   6   9   4        8.00        5.80      2.82 o
   7   9   4        0.13        1.69      3.07 o
   8   9   4        0.09       -1.84      3.97 o
   9   9   4        0.03        4.44      4.52 o
  10   9   4        1.46       -2.57      6.24 o
  11   9   4        0.09       -3.64      6.63 o
  -6  10   4        7.49       18.49      4.50 o
  -5  10   4        4.87        5.41      3.28 o
  -4  10   4       28.06       30.60      3.10 o
  -3  10   4        0.16       -0.73      2.45 o
  -2  10   4       19.43       22.40      2.08 o
  -1  10   4       42.54       39.70      2.94 o
   0  10   4        0.23       -1.83      1.83 o
   1  10   4       52.30       54.25      3.82 o
   2  10   4        3.40        5.40      1.91 o
   3  10   4       49.66       53.82      2.63 o
   4  10   4        0.49       -1.85      3.88 o
   5  10   4        3.46        0.33      3.16 o
   6  10   4        0.02       -2.39      2.93 o
   7  10   4        3.84        6.64      3.93 o
   8  10   4        0.44        3.27      4.31 o
   9  10   4        0.18        1.24      4.48 o
  10  10   4        0.04       -4.08      6.24 o
  -5  11   4        5.98        8.39      3.94 o
  -4  11   4        4.82        0.75      4.46 o
  -3  11   4        2.46        6.00      2.69 o
  -2  11   4        0.71        0.46      2.78 o
  -1  11   4        3.44        4.68      2.50 o
   0  11   4       10.01        9.28      2.39 o
   1  11   4        5.25        6.00      2.28 o
   2  11   4        2.52        1.77      2.38 o
   3  11   4       11.94       15.26      3.90 o
   4  11   4       12.71       11.77      2.77 o
   5  11   4        7.88        7.59      3.05 o
   6  11   4        8.95        5.34      3.28 o
   7  11   4        3.67       -1.47      5.67 o
   8  11   4        0.40        4.58      4.77 o
   9  11   4        0.01        5.01      5.23 o
  -3  12   4        7.02        8.55      3.79 o
  -2  12   4        0.13       -1.84      3.28 o
  -1  12   4        0.03        1.94      4.03 o
   0  12   4        1.55        5.03      6.23 o
   1  12   4        9.91        8.81      2.84 o
   2  12   4       16.33       16.16      3.12 o
   3  12   4        0.21       -1.13      4.77 o
   4  12   4        1.38       -2.57      3.32 o
   5  12   4        1.98        4.22      3.98 o
   6  12   4        0.78        0.39      4.02 o
   7  12   4        9.01       12.27      4.95 o
   8  12   4        0.01        8.33      7.07 o
  -1  13   4        0.46        0.61      4.58 o
   0  13   4        0.29        5.47      4.86 o
   1  13   4        2.79        3.89      3.92 o
   2  13   4        0.71       -2.00      3.10 o
   3  13   4        0.02        0.38      3.49 o
   4  13   4        0.06        3.48      3.91 o
   5  13   4        3.88       -3.03      4.47 o
   6  13   4        0.61       -3.00      4.42 o
  -3 -12   5        0.14        3.75      7.52 o
  -2 -12   5        0.41       -2.15      3.81 o
  -1 -12   5        0.95        0.92      3.61 o
   0 -12   5        0.04       -1.94      5.05 o
  -6 -11   5        0.00        3.17      4.94 o
  -5 -11   5        1.00        1.39      4.04 o
  -4 -11   5        6.76        0.59      4.13 o
  -3 -11   5        0.00       -2.66      3.52 o
  -2 -11   5        0.03        0.16      3.65 o
  -1 -11   5        0.01       -3.44      3.44 o
   0 -11   5        0.07       -2.48      3.41 o
   1 -11   5        2.38        3.46      3.32 o
   2 -11   5        3.55        3.06      3.58 o
   3 -11   5        0.01       -3.78      3.78 o
   4 -11   5        0.24       -1.68      4.09 o
  -7 -10   5        1.54        5.03      4.76 o
  -6 -10   5        0.02       -4.22      4.22 o
  -5 -10   5        2.07        5.36      3.30 o
  -4 -10   5        2.32        1.37      3.06 o
  -3 -10   5       20.83       22.10      3.60 o
  -2 -10   5        0.19        3.68      3.02 o
  -1 -10   5        6.99       11.17      2.96 o
   0 -10   5        5.74        9.68      2.86 o
   1 -10   5       16.01       16.87      3.01 o
   2 -10   5        0.14       -0.42      4.14 o
   3 -10   5        0.29        0.64      3.45 o
   4 -10   5        1.20        2.72      3.53 o
   5 -10   5        0.61        0.98      3.95 o
   6 -10   5        2.48       -0.18      8.08 o
  -8  -9   5        7.16       12.97      6.50 o
  -7  -9   5        1.15       11.08      4.45 o
  -6  -9   5        0.08        2.96      3.97 o
  -5  -9   5        0.74       -1.22      2.92 o
  -4  -9   5        3.38       -1.26      2.74 o
  -3  -9   5        8.81        4.95      2.57 o
  -2  -9   5       36.71       38.84      3.44 o
  -1  -9   5        0.07       -1.53      1.99 o
   0  -9   5        0.01       -0.37      2.14 o
   1  -9   5        1.29        6.78      2.26 o
   2  -9   5        0.73       -2.45      2.45 o
   3  -9   5        0.06       -2.69      2.69 o
   4  -9   5       13.77        6.35      3.00 o
   5  -9   5        3.58        0.83      3.32 o
   6  -9   5        4.10       -2.39      3.66 o
   7  -9   5        0.00       -2.01      4.81 o
  -9  -8   5        0.02       -2.01      9.14 o
  -8  -8   5        0.67        2.81      4.57 o
  -7  -8   5        0.08        1.36      5.77 o
  -6  -8   5      103.24       89.32      4.53 o
  -5  -8   5        4.32        0.98      2.74 o
  -4  -8   5        3.86        1.51      2.51 o
  -3  -8   5       20.16       17.15      3.01 o
  -2  -8   5       43.67       38.25      2.37 o
  -1  -8   5       93.05       92.96      2.98 o
   0  -8   5        0.02       -1.89      1.89 o
   1  -8   5       17.27       16.17      2.05 o
   2  -8   5       23.06       27.19      2.34 o
   3  -8   5       45.06       40.11      2.70 o
   4  -8   5        0.26       -2.35      2.68 o
   5  -8   5        5.86        1.60      2.94 o
   6  -8   5        0.45       -3.32      3.32 o
   7  -8   5        0.06       -4.15      4.15 o
   8  -8   5        2.84       -4.71      4.71 o
 -10  -7   5        3.05        5.82      6.88 o
  -9  -7   5        1.83       -1.64      6.28 o
  -8  -7   5        0.20       -0.57      6.25 o
  -7  -7   5        0.05        0.80      3.94 o
  -6  -7   5       26.14       22.78      3.64 o
  -5  -7   5        0.93        2.12      2.60 o
  -4  -7   5        3.02        0.69      2.28 o
  -3  -7   5       28.51       21.05      2.27 o
  -2  -7   5        0.08       -0.20      1.92 o
  -1  -7   5        1.18        0.10      1.86 o
   0  -7   5       49.99       56.18      2.24 o
   1  -7   5        2.21        2.67      1.74 o
   2  -7   5        0.28        3.69      1.91 o
   3  -7   5       39.92       34.62      2.56 o
   4  -7   5        0.23       -2.47      2.47 o
   5  -7   5       12.69       11.70      2.74 o
   6  -7   5       27.50       22.90      3.12 o
   7  -7   5       30.76       37.69      4.18 o
   8  -7   5        7.08        6.64      4.40 o
   9  -7   5        1.32        0.55      5.50 o
 -11  -6   5        0.09       -2.48      7.30 o
 -10  -6   5        0.08        2.15      6.43 o
  -9  -6   5        1.66        2.44     11.50 o
  -8  -6   5        0.20        7.15      5.35 o
  -7  -6   5        1.72        1.21      3.56 o
  -6  -6   5        8.17        4.50      3.29 o
  -5  -6   5        0.98        1.55      2.48 o
  -4  -6   5       64.86       66.54      2.77 o
  -3  -6   5        2.39        1.54      1.94 o
  -2  -6   5       25.21       23.83      1.91 o
  -1  -6   5       80.42       86.53      2.67 o
   0  -6   5        0.22        1.43      1.55 o
   1  -6   5       51.62       62.49      2.77 o
   2  -6   5       31.61       44.15      2.02 o
   3  -6   5       21.11       29.77      2.11 o
   4  -6   5       17.68       17.75      2.31 o
   5  -6   5        1.50        2.11      2.43 o
   6  -6   5       13.82       18.68      2.86 o
   7  -6   5        2.21       -1.44      3.52 o
   8  -6   5        0.09       -2.31      4.00 o
   9  -6   5        1.22       -1.70      4.51 o
  10  -6   5        3.86        8.83      4.57 o
 -11  -5   5        0.71        5.61      7.24 o
 -10  -5   5        1.53        1.24      6.51 o
  -9  -5   5        5.73       15.45      5.46 o
  -8  -5   5        0.06        0.13      5.01 o
  -7  -5   5        5.58        6.60      3.25 o
  -6  -5   5        2.84        3.31      2.46 o
  -5  -5   5       17.18       10.15      2.02 o
  -4  -5   5       71.82       76.42      2.52 o
  -3  -5   5      122.11      123.46      2.50 o
  -2  -5   5       28.22       29.07      1.29 o
  -1  -5   5        0.48        0.23      0.82 o
   0  -5   5        3.90        7.25      1.09 o
   1  -5   5      107.22      132.85      2.48 o
   2  -5   5       96.29       86.37      2.48 o
   3  -5   5       24.59       20.78      1.84 o
   4  -5   5       83.76       80.73      3.61 o
   5  -5   5        9.22        7.13      2.27 o
   6  -5   5       40.93       40.46      2.99 o
   7  -5   5       10.36        8.07      3.23 o
   8  -5   5       39.58       39.49      4.97 o
   9  -5   5       12.38        5.83      4.25 o
  10  -5   5        5.43        0.98      5.84 o
  11  -5   5        0.05       -4.92      5.45 o
 -11  -4   5        2.35        5.25      9.04 o
 -10  -4   5        0.50       -2.06      4.66 o
  -9  -4   5        0.21        2.05      4.40 o
  -8  -4   5        2.18        4.25      3.25 o
  -7  -4   5        0.38        1.05      2.45 o
  -6  -4   5        1.40        1.75      2.19 o
  -5  -4   5       59.69       60.73      2.14 o
  -4  -4   5        6.64        4.51      1.52 o
  -3  -4   5      116.93      116.41      2.40 o
  -2  -4   5       66.21       69.99      1.67 o
  -1  -4   5      157.78      161.72      2.76 o
   0  -4   5       15.27       16.64      1.08 o
   1  -4   5        0.42       -0.97      0.97 o
   2  -4   5      198.41      173.20      2.50 o
   3  -4   5        2.55        1.31      1.37 o
   4  -4   5      187.50      168.31      2.83 o
   5  -4   5        5.04        3.44      2.09 o
   6  -4   5       54.10       56.54      2.75 o
   7  -4   5        0.31       -2.95      2.95 o
   8  -4   5        4.76        5.67      3.42 o
   9  -4   5        0.04       -3.08      4.71 o
  10  -4   5        0.01        1.41      5.45 o
  11  -4   5        0.19       -2.81      4.59 o
 -11  -3   5        0.17       -5.37      5.37 o
 -10  -3   5        1.15        8.64      4.32 o
  -9  -3   5        0.03        0.60      3.74 o
  -8  -3   5        1.91       -3.22      3.22 o
  -7  -3   5        0.77       -1.47      3.44 o
  -6  -3   5       36.26       35.31      2.33 o
  -5  -3   5       14.34       13.98      1.70 o
  -4  -3   5       54.07       51.65      1.80 o
  -3  -3   5       60.06       63.87      2.35 o
  -2  -3   5      261.89      283.02      3.67 o
  -1  -3   5       97.62       91.53      3.22 o
   0  -3   5      119.67      122.55      1.93 o
   1  -3   5       67.79       52.33      1.29 o
   2  -3   5      143.18      144.52      2.23 o
   3  -3   5      186.22      193.33      2.79 o
   4  -3   5        7.82       12.09      1.67 o
   5  -3   5      245.14      261.32      3.76 o
   6  -3   5       34.76       35.87      1.98 o
   7  -3   5      116.56      125.41      3.68 o
   8  -3   5        4.63        1.69      2.68 o
   9  -3   5        0.99        2.21      4.62 o
  10  -3   5       11.54        2.70      5.01 o
  11  -3   5        1.14       -3.08      4.26 o
  12  -3   5        0.86       -1.15      5.00 o
 -11  -2   5        5.54        4.09      4.65 o
 -10  -2   5        2.15        1.07      4.27 o
  -9  -2   5       63.41       63.11      4.28 o
  -8  -2   5       27.16       13.88      3.35 o
  -7  -2   5       13.00       14.97      3.02 o
  -6  -2   5        5.61        0.00      2.09 o
  -5  -2   5        1.34        3.33      1.84 o
  -4  -2   5     1074.33     1094.96     11.99 o
  -3  -2   5      399.15      403.85      4.95 o
  -2  -2   5      612.53      566.61      6.44 o
  -1  -2   5       89.72       80.29      1.74 o
   0  -2   5      360.78      340.01      4.07 o
   1  -2   5      316.41      332.70      3.73 o
   2  -2   5      729.63      788.65      8.01 o
   3  -2   5     1492.55     1488.55     14.68 o
   4  -2   5      174.88      152.83      2.56 o
   5  -2   5      879.52      854.62      9.04 o
   6  -2   5       26.74       29.18      2.08 o
   7  -2   5       44.29       49.10      2.88 o
   8  -2   5        3.21        3.21      3.55 o
   9  -2   5       13.29       11.35      3.55 o
  10  -2   5        6.30       12.09      4.26 o
  11  -2   5        0.86       -4.25      4.25 o
  12  -2   5        1.63        9.17      4.72 o
 -11  -1   5        2.72       -3.42      4.77 o
 -10  -1   5        5.40        1.57      4.33 o
  -9  -1   5        0.03        2.63      3.46 o
  -8  -1   5       21.20       19.72      3.26 o
  -7  -1   5        0.78        1.05      3.47 o
  -6  -1   5      191.16      205.07      4.22 o
  -5  -1   5      684.56      660.30      8.58 o
  -4  -1   5       41.48       44.92      1.71 o
  -3  -1   5      676.16      733.41      8.22 o
  -2  -1   5      543.48      597.63      6.73 o
  -1  -1   5      283.84      244.55      3.69 o
   0  -1   5       51.03       39.89      1.15 o
   1  -1   5      355.36      306.57      3.43 o
   2  -1   5      319.47      293.27      3.38 o
   3  -1   5      389.78      424.33      4.72 o
   4  -1   5      428.43      446.61      5.06 o
   5  -1   5      863.17      859.55      9.73 o
   6  -1   5      850.58      811.05      9.44 o
   7  -1   5      205.34      212.59      4.83 o
   8  -1   5       12.00       15.50      2.63 o
   9  -1   5        0.15        1.28      3.29 o
  10  -1   5        3.21       -0.24      4.64 o
  11  -1   5        9.02       10.65      4.14 o
  12  -1   5        4.89       -1.06      4.62 o
 -11   0   5        2.53        0.57      5.12 o
 -10   0   5       47.53       53.43      6.13 o
  -9   0   5       62.40       47.39      4.20 o
  -8   0   5       68.87       68.92      4.00 o
  -7   0   5      596.80      588.64      9.46 o
  -6   0   5      268.24      286.05      6.50 o
  -5   0   5      711.65      684.09      8.08 o
  -4   0   5      499.70      528.35      6.36 o
  -3   0   5     2556.20     2562.42     29.25 o
  -2   0   5       70.05      129.49      2.20 o
  -1   0   5     2700.20     2446.57     23.51 o
   0   0   5        3.64        3.36      0.71 o
   1   0   5      960.33     1035.45     11.75 o
   2   0   5      339.81      304.49      4.51 o
   3   0   5      255.39      263.13      3.25 o
   4   0   5     2086.30     2080.51     21.91 o
   5   0   5      322.94      291.45      4.10 o
   6   0   5      467.06      450.70      5.90 o
   7   0   5        2.76        7.43      2.25 o
   8   0   5        4.70        2.07      2.73 o
   9   0   5       33.39       34.29      3.54 o
  10   0   5        2.46       -1.94      3.74 o
  11   0   5        6.58        5.81      3.51 o
  12   0   5        0.60       -4.31      4.31 o
  13   0   5        0.36       -6.17      6.17 o
 -11   1   5       10.58       21.56     10.23 o
 -10   1   5        0.12        3.45      4.28 o
  -9   1   5       16.59       21.73      4.01 o
  -8   1   5       53.17       75.59      4.06 o
  -7   1   5       24.10       28.43      3.10 o
  -6   1   5      545.95      563.99      8.91 o
  -5   1   5      279.76      284.01      4.65 o
  -4   1   5      775.62      764.06      8.03 o
  -3   1   5      385.04      340.75      7.04 o
  -2   1   5      940.17     1039.39     10.36 o
  -1   1   5      657.91      557.90      6.27 o
   0   1   5      832.58      784.29      8.53 o
   1   1   5      190.13      179.99      2.50 o
   2   1   5     8254.07     8608.67    167.07 o
   3   1   5     1816.27     1881.20     19.77 o
   4   1   5     1800.63     1814.56     29.11 o
   5   1   5       12.60       12.95      1.72 o
   6   1   5      416.21      422.60      6.18 o
   7   1   5      442.22      454.01      6.74 o
   8   1   5       97.36       97.48      6.13 o
   9   1   5       82.01       79.27      3.90 o
  10   1   5        0.45       -3.74      3.74 o
  11   1   5       34.45       46.73      3.91 o
  12   1   5        2.92       -0.12      4.04 o
  13   1   5        0.16       -2.79      6.30 o
 -11   2   5        4.70        9.81      5.99 o
 -10   2   5        6.28       14.25      6.00 o
  -9   2   5       19.22       25.11      4.07 o
  -8   2   5       95.45      105.96      4.31 o
  -7   2   5      409.26      423.08      7.49 o
  -6   2   5     1233.42     1239.65     15.16 o
  -5   2   5        8.11        7.06      1.65 o
  -4   2   5     1541.48     1516.03     16.27 o
  -3   2   5       64.71       60.77      1.69 o
  -2   2   5       75.20      115.65      1.96 o
  -1   2   5     2563.44     2985.56     28.67 o
   0   2   5       57.16       24.84      0.88 o
   1   2   5     2044.55     2355.38     22.71 o
   2   2   5      678.43      651.44      7.23 o
   3   2   5     4237.48     4443.70     42.39 o
   4   2   5     1156.36     1290.33     12.88 o
   5   2   5     1582.30     1549.33     18.25 o
   6   2   5        1.88        1.27      1.32 o
   7   2   5      185.23      187.64      4.63 o
   8   2   5       77.24       70.96      3.60 o
   9   2   5       56.85       56.95      3.74 o
  10   2   5       64.81       63.41      4.30 o
  11   2   5        1.64        2.97      3.43 o
  12   2   5        3.45       -0.39      4.19 o
  13   2   5        0.65        0.50      5.28 o
 -11   3   5        9.93       12.73      7.76 o
 -10   3   5        0.01       10.66      8.69 o
  -9   3   5        7.89       10.76      4.98 o
  -8   3   5       18.09       25.16      3.57 o
  -7   3   5      172.41      157.58      5.11 o
  -6   3   5      561.13      508.59      7.31 o
  -5   3   5      847.33      781.66      9.10 o
  -4   3   5      381.28      389.29      5.06 o
  -3   3   5      378.81      387.64      4.55 o
  -2   3   5      601.16      453.35      5.00 o
  -1   3   5       47.05       59.70      1.45 o
   0   3   5      545.28      522.81      5.47 o
   1   3   5     1105.88     1069.08     10.57 o
   2   3   5      794.91      779.67      8.53 o
   3   3   5     6511.21     7020.82     71.94 o
   4   3   5      157.46      110.20      2.35 o
   5   3   5      640.68      580.10      6.95 o
   6   3   5       17.22       13.99      1.76 o
   7   3   5       42.39       36.81      2.76 o
   8   3   5      374.13      386.19     10.32 o
   9   3   5       41.69       38.34      3.58 o
  10   3   5       16.39       13.04      3.49 o
  11   3   5        0.21       -0.43      3.52 o
  12   3   5        9.00       13.02      4.36 o
  13   3   5        0.38       -2.00      5.15 o
 -10   4   5        0.67       -2.61      6.05 o
  -9   4   5        2.93       -6.57      6.77 o
  -8   4   5        3.12        4.26      3.74 o
  -7   4   5      140.64      135.33      6.39 o
  -6   4   5      121.57      123.63      3.31 o
  -5   4   5       44.19       49.00      2.52 o
  -4   4   5       72.46       71.19      2.01 o
  -3   4   5      642.56      684.87      7.31 o
  -2   4   5       43.05       49.20      1.44 o
  -1   4   5        0.39        0.06      0.87 o
   0   4   5       24.21       44.93      1.78 o
   1   4   5       42.75       53.61      2.02 o
   2   4   5     1023.76     1089.47     10.84 o
   3   4   5      181.54      181.43      2.80 o
   4   4   5      969.62     1003.08     11.00 o
   5   4   5       23.50       20.58      1.59 o
   6   4   5        0.44       -1.56      1.56 o
   7   4   5       70.76       64.00      2.72 o
   8   4   5      107.65      110.57      3.50 o
   9   4   5       87.61       78.41      3.52 o
  10   4   5        0.98        6.16      3.08 o
  11   4   5        2.18        0.84      3.82 o
  12   4   5        1.20       -4.60      4.60 o
  13   4   5        3.66       12.65      7.77 o
 -10   5   5        1.92        6.54      6.25 o
  -9   5   5       32.50       31.31      5.81 o
  -8   5   5        3.88       11.04      4.95 o
  -7   5   5      117.84      129.88      4.81 o
  -6   5   5       41.24       39.79      3.37 o
  -5   5   5       90.09       87.16      2.67 o
  -4   5   5      153.11      146.61      2.94 o
  -3   5   5      123.89      116.99      2.74 o
  -2   5   5       93.52       95.21      2.14 o
  -1   5   5        6.68        5.89      1.12 o
   0   5   5      479.87      454.10      5.32 o
   1   5   5       18.30       20.34      1.18 o
   2   5   5     1049.12     1027.31     10.27 o
   3   5   5      395.47      397.74      4.85 o
   4   5   5      399.43      417.85      5.17 o
   5   5   5        6.86        2.50      1.45 o
   6   5   5      146.69      160.29      3.40 o
   7   5   5        0.15        1.68      2.18 o
   8   5   5       58.40       57.24      2.68 o
   9   5   5       12.54       13.77      2.73 o
  10   5   5        2.95        4.39      3.27 o
  11   5   5        6.11       -3.92      4.65 o
  12   5   5       21.10       17.54      5.86 o
  13   5   5        0.03       -2.32      6.18 o
  -9   6   5       10.47        3.57      8.17 o
  -8   6   5        2.07        4.65      5.38 o
  -7   6   5        2.26        1.14      3.73 o
  -6   6   5       56.07       53.51      3.63 o
  -5   6   5       68.00       65.08      2.93 o
  -4   6   5      104.91      110.02      3.30 o
  -3   6   5       57.08       64.77      3.01 o
  -2   6   5       36.81       44.29      1.71 o
  -1   6   5       11.21        8.57      1.11 o
   0   6   5      468.38      426.48      5.16 o
   1   6   5      611.02      577.16      6.63 o
   2   6   5      860.13      918.68      9.26 o
   3   6   5      398.23      428.28      5.67 o
   4   6   5      216.91      221.63      3.36 o
   5   6   5       13.46       11.39      1.60 o
   6   6   5       23.41       23.83      1.75 o
   7   6   5       17.71       14.71      2.11 o
   8   6   5        0.83        0.65      2.57 o
   9   6   5        0.46       -1.23      3.21 o
  10   6   5       12.73        9.27      4.51 o
  11   6   5        0.73       -3.34      7.88 o
  12   6   5        0.07       -6.98      6.98 o
  -9   7   5        0.45        7.00      6.36 o
  -8   7   5       44.48       46.85      6.14 o
  -7   7   5        2.94        0.43      3.98 o
  -6   7   5      146.17      152.45      5.40 o
  -5   7   5       12.64        9.74      2.62 o
  -4   7   5       55.94       62.45      2.81 o
  -3   7   5        5.61        3.68      1.98 o
  -2   7   5       26.62       24.46      2.34 o
  -1   7   5      216.63      209.38      3.25 o
   0   7   5        4.89        5.75      1.50 o
   1   7   5      166.02      147.31      3.92 o
   2   7   5       31.85       38.19      2.30 o
   3   7   5      250.38      263.36      7.18 o
   4   7   5       15.26       22.68      2.11 o
   5   7   5       36.44       45.53      2.59 o
   6   7   5        1.17       -2.36      2.36 o
   7   7   5        0.07       -3.07      3.07 o
   8   7   5        7.48        4.22      3.56 o
   9   7   5       17.79       28.32      4.20 o
  10   7   5        1.29       -0.14      5.73 o
  11   7   5        4.89        1.05      6.34 o
  12   7   5        1.09       -3.94      6.92 o
  -8   8   5       14.97       16.63      5.01 o
  -7   8   5        1.87        1.66      4.17 o
  -6   8   5       41.02       49.61      4.05 o
  -5   8   5       10.38        2.98      3.28 o
  -4   8   5       21.16       22.50      3.03 o
  -3   8   5        3.30        4.12      2.17 o
  -2   8   5       33.59       23.67      1.87 o
  -1   8   5       70.84       66.09      2.48 o
   0   8   5       12.27        9.85      1.67 o
   1   8   5      256.91      252.95      4.08 o
   2   8   5       61.63       67.84      2.21 o
   3   8   5       33.83       37.50      2.22 o
   4   8   5        1.90       -0.74      2.18 o
   5   8   5       35.59       37.76      3.95 o
   6   8   5        1.43        2.19      2.66 o
   7   8   5        2.82        3.42      3.44 o
   8   8   5        2.26        5.95      3.82 o
   9   8   5        0.86        1.17      4.18 o
  10   8   5        4.87        7.81      7.54 o
  11   8   5        0.04        4.49     12.67 o
  12   8   5        0.78       -7.44      7.44 o
  -7   9   5       19.40       20.60      4.79 o
  -6   9   5        7.06        6.98      4.08 o
  -5   9   5       44.38       44.99      4.59 o
  -4   9   5        0.47        2.26      2.84 o
  -3   9   5       25.03       32.66      2.63 o
  -2   9   5        6.56        8.11      1.95 o
  -1   9   5        9.27       10.39      2.18 o
   0   9   5       29.97       34.80      2.06 o
   1   9   5        9.47        8.62      1.83 o
   2   9   5        2.62        2.69      1.90 o
   3   9   5      125.35      121.06      3.50 o
   4   9   5       29.46       31.69      3.36 o
   5   9   5        9.06        9.26      2.60 o
   6   9   5        6.92        6.58      4.68 o
   7   9   5        1.12       -2.26      3.62 o
   8   9   5        1.05       -4.12      4.12 o
   9   9   5        0.02       -4.44      4.44 o
  10   9   5        0.60       -5.28      6.42 o
  11   9   5        0.81       -2.54      7.12 o
  -6  10   5        1.45        2.00      4.50 o
  -5  10   5       24.88       24.33      4.13 o
  -4  10   5        1.73       -1.48      2.94 o
  -3  10   5        7.11        9.07      2.39 o
  -2  10   5       40.85       47.78      3.06 o
  -1  10   5       21.60       21.79      2.31 o
   0  10   5        5.27        7.22      2.13 o
   1  10   5       21.67       27.35      2.63 o
   2  10   5       58.52       58.34      3.03 o
   3  10   5       23.44       20.64      2.48 o
   4  10   5       13.64       13.48      2.62 o
   5  10   5        4.70        5.77      2.84 o
   6  10   5       18.27       20.50      3.25 o
   7  10   5        9.01        6.62      4.11 o
   8  10   5        1.43        2.10      4.40 o
   9  10   5        0.61       -3.98      4.90 o
  10  10   5        0.75        2.39      6.83 o
  -5  11   5        3.01        3.76      4.88 o
  -4  11   5        5.95        7.41      3.12 o
  -3  11   5        0.36       -0.06      3.25 o
  -2  11   5        8.18        8.56      3.07 o
  -1  11   5        3.55        3.73      2.99 o
   0  11   5       12.59        9.36      2.56 o
   1  11   5        1.18        3.22      2.51 o
   2  11   5        6.19        7.19      2.61 o
   3  11   5        0.06        3.06      2.65 o
   4  11   5        8.49        9.02      2.93 o
   5  11   5        9.64        7.77      3.15 o
   6  11   5       10.19       14.31      3.94 o
   7  11   5       17.46       16.83      4.48 o
   8  11   5        5.72        8.81      5.10 o
   9  11   5        0.29        0.25      5.19 o
  -3  12   5        9.13        8.50      4.06 o
  -2  12   5        0.24        1.03      3.66 o
  -1  12   5       22.00       23.32      3.39 o
   0  12   5        4.87        1.97      3.12 o
   1  12   5        9.42        7.02      3.19 o
   2  12   5        7.29        6.79      3.27 o
   3  12   5       47.13       46.07      4.00 o
   4  12   5       16.02       11.50      3.58 o
   5  12   5        4.30       -0.78      3.90 o
   6  12   5        0.50        1.80      3.63 o
   7  12   5        3.71        5.63      5.02 o
   8  12   5       14.42       14.68      5.49 o
  -1  13   5        0.85       -0.12      3.53 o
   0  13   5        1.70       -3.29      3.29 o
   1  13   5        0.36       -0.10      3.29 o
   2  13   5        0.10        4.80      3.56 o
   3  13   5        0.20        1.56      4.00 o
   4  13   5        1.22        0.50      5.02 o
   5  13   5        0.50       -4.11      4.11 o
   6  13   5        1.10       -2.71      5.28 o
  -5 -11   6        2.06       -0.79      5.69 o
  -4 -11   6        0.46       -1.53      4.15 o
  -3 -11   6        4.65        8.83      3.93 o
  -2 -11   6        0.33        3.86      3.76 o
  -1 -11   6        0.27        0.85      6.08 o
   0 -11   6        0.05        2.26      3.84 o
   1 -11   6        0.69        1.18      3.98 o
   2 -11   6        0.17       -3.80      3.80 o
   3 -11   6        2.85        3.19      4.16 o
  -7 -10   6       11.72       12.25      5.11 o
  -6 -10   6        0.00        1.29      4.81 o
  -5 -10   6        0.03       -2.97      4.17 o
  -4 -10   6        0.05       -3.27      3.33 o
  -3 -10   6        0.07        1.44      3.35 o
  -2 -10   6       16.96       16.11      3.52 o
  -1 -10   6        0.45       -0.94      3.25 o
   0 -10   6        0.22       -0.67      3.19 o
   1 -10   6        1.09       -1.86      3.63 o
   2 -10   6        0.50       -3.29      3.29 o
   3 -10   6        1.72        3.12      3.61 o
   4 -10   6        1.27       -2.51      3.79 o
   5 -10   6        1.80       -3.70      4.16 o
  -8  -9   6        2.82       -0.10      5.18 o
  -7  -9   6        2.38       -0.59      4.64 o
  -6  -9   6        0.02        1.91      4.53 o
  -5  -9   6        0.06        6.85      4.03 o
  -4  -9   6        5.49        5.61      2.93 o
  -3  -9   6       13.40        9.43      2.90 o
  -2  -9   6        3.94        5.67      2.70 o
  -1  -9   6        9.28       11.41      2.38 o
   0  -9   6        0.92       -1.14      2.55 o
   1  -9   6        9.59       10.65      2.62 o
   2  -9   6        0.00       -2.66      2.66 o
   3  -9   6        0.59       -3.32      3.32 o
   4  -9   6        0.27       -3.14      3.14 o
   5  -9   6        1.43       -1.89      3.93 o
   6  -9   6        3.16        3.55      4.64 o
   7  -9   6        4.85        5.91      5.10 o
  -9  -8   6        1.51       -3.00      9.22 o
  -8  -8   6        0.01        0.87     12.75 o
  -7  -8   6        0.76        2.26      6.28 o
  -6  -8   6        4.25       -1.73      6.33 o
  -5  -8   6       14.32        8.85      3.62 o
  -4  -8   6        6.83        7.63      3.23 o
  -3  -8   6        7.39       10.16      2.63 o
  -2  -8   6        0.90        1.78      2.39 o
  -1  -8   6        5.43        6.51      2.35 o
   0  -8   6        0.96       -1.39      2.26 o
   1  -8   6       30.83       40.92      2.98 o
   2  -8   6        8.62        7.26      3.26 o
   3  -8   6        2.86        2.57      2.57 o
   4  -8   6        2.51        4.37      2.86 o
   5  -8   6        3.32       -2.08      3.12 o
   6  -8   6        4.98        6.04      4.02 o
   7  -8   6        1.39       -3.27      4.56 o
   8  -8   6        5.00        8.87      4.90 o
 -10  -7   6        0.76       -4.56     10.19 o
  -9  -7   6        0.19        0.24      6.47 o
  -8  -7   6        0.38       -1.92      5.63 o
  -7  -7   6        2.09        2.06      4.47 o
  -6  -7   6        5.85        7.18      3.75 o
  -5  -7   6        0.97       -3.05      3.05 o
  -4  -7   6        0.39       -1.94      2.46 o
  -3  -7   6        0.04       -0.32      3.04 o
  -2  -7   6       37.61       34.31      2.47 o
  -1  -7   6       71.39       79.13      2.75 o
   0  -7   6       10.26        8.07      1.99 o
   1  -7   6        7.46        5.56      1.99 o
   2  -7   6        8.79        5.17      2.13 o
   3  -7   6       11.54        8.38      2.33 o
   4  -7   6       11.12        7.29      2.98 o
   5  -7   6        1.66        1.41      2.96 o
   6  -7   6        5.35        5.95      4.14 o
   7  -7   6        0.01       -2.48      3.92 o
   8  -7   6        0.33        1.41      4.36 o
   9  -7   6        0.40       -2.16      5.47 o
 -10  -6   6        2.47        2.32      6.83 o
  -9  -6   6        0.16        4.10     11.63 o
  -8  -6   6        0.11       11.13      5.48 o
  -7  -6   6        2.39       -1.73      3.78 o
  -6  -6   6        3.14       -2.44      3.30 o
  -5  -6   6        4.39        4.21      3.08 o
  -4  -6   6       31.98       25.33      2.56 o
  -3  -6   6       12.61       13.43      2.23 o
  -2  -6   6       40.12       41.68      2.35 o
  -1  -6   6       13.64        7.62      1.94 o
   0  -6   6        8.96       13.09      1.80 o
   1  -6   6      101.50       85.82      2.48 o
   2  -6   6        6.40        7.11      1.95 o
   3  -6   6      112.00      108.37      3.31 o
   4  -6   6        5.08        0.12      2.25 o
   5  -6   6        2.50        2.70      2.55 o
   6  -6   6        5.45        0.26      2.83 o
   7  -6   6        2.11       11.96      3.65 o
   8  -6   6        0.92       -4.15      4.15 o
   9  -6   6        0.36       -3.22      6.28 o
  10  -6   6        0.80        0.14      7.24 o
 -10  -5   6        0.83       -6.53      6.53 o
  -9  -5   6        1.11        6.54      5.62 o
  -8  -5   6        0.38        1.57      5.79 o
  -7  -5   6        1.25        2.60      3.62 o
  -6  -5   6       12.69       10.58      2.74 o
  -5  -5   6        8.12        6.39      2.47 o
  -4  -5   6        0.39        0.33      1.89 o
  -3  -5   6        1.50       -1.62      1.75 o
  -2  -5   6        3.21       -0.93      1.74 o
  -1  -5   6       38.38       31.49      1.70 o
   0  -5   6       86.72       92.78      3.68 o
   1  -5   6       63.73       57.17      2.07 o
   2  -5   6       24.88       25.85      1.92 o
   3  -5   6        3.02        2.61      1.88 o
   4  -5   6        0.20       -0.12      2.06 o
   5  -5   6       69.90       81.51      3.57 o
   6  -5   6        0.34       -2.51      2.51 o
   7  -5   6       11.67        7.98      3.48 o
   8  -5   6       13.32        7.93      3.73 o
   9  -5   6        0.09       -6.00      6.00 o
  10  -5   6        8.22        2.11      5.99 o
 -11  -4   6        0.39       -5.15      6.87 o
 -10  -4   6        7.38        8.24      7.96 o
  -9  -4   6       17.64        4.84      6.49 o
  -8  -4   6       12.30        7.86      3.83 o
  -7  -4   6        1.05        0.73      2.98 o
  -6  -4   6        0.97        5.20      2.38 o
  -5  -4   6      102.69      103.07      2.90 o
  -4  -4   6        6.29        6.60      1.67 o
  -3  -4   6        8.38        7.17      1.66 o
  -2  -4   6        0.79        0.72      1.21 o
  -1  -4   6        0.05        2.41      1.23 o
   0  -4   6       70.98       66.35      2.13 o
   1  -4   6      132.41      117.52      2.50 o
   2  -4   6      144.09      145.75      3.20 o
   3  -4   6       86.59       87.92      2.06 o
   4  -4   6      268.18      274.58      4.17 o
   5  -4   6        0.20       -1.79      1.84 o
   6  -4   6        0.12       -2.41      2.41 o
   7  -4   6        0.06        3.63      3.01 o
   8  -4   6        3.77        3.60      3.57 o
   9  -4   6        2.50       -4.89      4.89 o
  10  -4   6        0.33       -5.51      5.88 o
  11  -4   6        1.39        5.53      6.21 o
 -11  -3   6        4.96        9.29      5.86 o
 -10  -3   6        1.90        1.22      5.17 o
  -9  -3   6       11.31       19.97      4.10 o
  -8  -3   6        2.88       -3.29      3.75 o
  -7  -3   6       48.48       51.63      3.40 o
  -6  -3   6        3.51        2.49      2.25 o
  -5  -3   6       70.53       73.07      2.95 o
  -4  -3   6       76.73       76.07      2.16 o
  -3  -3   6      139.15      142.27      4.47 o
  -2  -3   6       15.62       11.68      1.22 o
  -1  -3   6      248.21      290.86      3.85 o
   0  -3   6      117.84      112.19      2.19 o
   1  -3   6       31.14       32.99      1.28 o
   2  -3   6      798.13      795.99      8.21 o
   3  -3   6        2.12        0.54      1.26 o
   4  -3   6      904.32      941.59      9.80 o
   5  -3   6       25.44       32.85      1.87 o
   6  -3   6       52.61       59.48      2.75 o
   7  -3   6        4.31        1.24      2.48 o
   8  -3   6       13.49       14.74      3.00 o
   9  -3   6       26.93       32.67      4.76 o
  10  -3   6        0.54       -5.07      5.07 o
  11  -3   6        7.49       -0.93      6.31 o
 -11  -2   6       38.32       41.54      5.38 o
 -10  -2   6        8.46       12.28      4.43 o
  -9  -2   6        3.48        4.84      3.86 o
  -8  -2   6       48.50       51.69      3.84 o
  -7  -2   6       15.64       14.64      3.05 o
  -6  -2   6      296.59      265.87      4.94 o
  -5  -2   6      193.72      191.39      3.93 o
  -4  -2   6        0.79        3.42      1.53 o
  -3  -2   6        1.44        1.14      1.54 o
  -2  -2   6      173.61      159.17      3.39 o
  -1  -2   6       16.01       16.22      1.22 o
   0  -2   6        4.27       14.33      1.17 o
   1  -2   6        4.30        1.13      0.97 o
   2  -2   6      503.16      501.32      5.44 o
   3  -2   6      106.08      118.94      2.22 o
   4  -2   6      314.28      303.61      3.91 o
   5  -2   6      147.74      164.42      4.34 o
   6  -2   6        2.80        6.83      1.79 o
   7  -2   6       35.63       37.13      2.44 o
   8  -2   6       14.21       13.13      2.50 o
   9  -2   6       33.95       39.31      3.86 o
  10  -2   6        0.23        2.70      4.04 o
  11  -2   6        0.82       -4.99      4.99 o
  12  -2   6        0.49       -1.07      4.69 o
 -11  -1   6        0.17       -4.97      4.97 o
 -10  -1   6       13.04       18.99      4.79 o
  -9  -1   6        6.96       13.24      3.95 o
  -8  -1   6        4.25        3.08      3.36 o
  -7  -1   6      135.98      140.52      4.56 o
  -6  -1   6        1.06        0.11      2.67 o
  -5  -1   6      125.76      146.70      3.55 o
  -4  -1   6       85.28       93.51      2.41 o
  -3  -1   6        1.37        4.17      1.66 o
  -2  -1   6       62.63       55.56      1.60 o
  -1  -1   6      511.42      510.57      5.93 o
   0  -1   6      337.39      296.59      3.77 o
   1  -1   6     4674.30     5012.24     51.50 o
   2  -1   6      542.81      572.20      6.05 o
   3  -1   6     1228.09     1291.37     12.87 o
   4  -1   6        1.72       -1.17      1.17 o
   5  -1   6       38.55       43.72      1.79 o
   6  -1   6     1643.64     1592.35     16.13 o
   7  -1   6       65.32       61.92      2.87 o
   8  -1   6       74.44       66.60      5.20 o
   9  -1   6        6.00        5.48      3.40 o
  10  -1   6       38.16       44.34      4.31 o
  11  -1   6        0.59       -6.53      7.48 o
  12  -1   6        0.10       -3.78      4.57 o
 -11   0   6        0.46        9.48      5.10 o
 -10   0   6        0.10       -3.04      4.34 o
  -9   0   6       49.63       53.06      5.06 o
  -8   0   6      310.17      323.30      7.03 o
  -7   0   6       27.11       37.15      3.34 o
  -6   0   6       60.11       55.73      4.90 o
  -5   0   6      174.80      162.12      3.62 o
  -4   0   6        6.72        2.52      1.37 o
  -3   0   6     2066.01     2100.69     24.24 o
  -2   0   6       22.67       24.91      1.48 o
  -1   0   6      665.40      789.47      8.06 o
   0   0   6     1259.56     1564.06     16.50 o
   1   0   6     2052.58     2122.10     20.54 o
   2   0   6     2144.92     2335.36     25.64 o
   3   0   6      745.75      733.44      7.62 o
   4   0   6       27.91       25.85      1.71 o
   5   0   6        8.36        7.96      1.50 o
   6   0   6       12.79        7.89      1.82 o
   7   0   6      104.58       97.02      3.13 o
   8   0   6      102.38      100.79      5.37 o
   9   0   6       54.95       57.89      3.99 o
  10   0   6       15.92       17.98      4.12 o
  11   0   6        8.64       12.27      4.60 o
  12   0   6        7.90        7.11      4.62 o
 -11   1   6        0.68        5.01      5.87 o
 -10   1   6        5.87        5.10      5.19 o
  -9   1   6       24.94       23.71      4.20 o
  -8   1   6      184.56      190.15      7.77 o
  -7   1   6      313.97      287.57      8.54 o
  -6   1   6      185.25      168.23      6.53 o
  -5   1   6        4.27        4.60      3.42 o
  -4   1   6      238.31      232.12      3.72 o
  -3   1   6        1.47       -1.16      1.16 o
  -2   1   6       60.15       68.14      1.96 o
  -1   1   6      519.91      522.56      6.63 o
   0   1   6      994.50      852.45     10.20 o
   1   1   6     2174.81     2045.87     23.77 o
   2   1   6     3855.20     3925.95     40.51 o
   3   1   6       62.54       32.06      1.40 o
   4   1   6     1105.77      990.67     12.01 o
   5   1   6      202.63      167.16      3.40 o
   6   1   6      235.98      245.71      5.69 o
   7   1   6      320.77      316.38      5.43 o
   8   1   6       75.78       60.12      3.64 o
   9   1   6       10.86       16.64      3.39 o
  10   1   6       33.70       37.55      4.38 o
  11   1   6        0.89        2.71      4.26 o
  12   1   6        0.14       -3.94      3.94 o
  13   1   6        2.96        2.42      5.06 o
 -11   2   6        3.08        4.22      6.07 o
 -10   2   6        1.56        5.89      5.46 o
  -9   2   6       31.31       38.93      5.40 o
  -8   2   6        7.47        7.21      3.64 o
  -7   2   6       71.97       88.77      3.85 o
  -6   2   6       68.66       50.89      2.74 o
  -5   2   6      494.46      503.54      7.11 o
  -4   2   6        0.67       -0.70      1.53 o
  -3   2   6       56.84       48.70      1.58 o
  -2   2   6      251.63      219.71      3.25 o
  -1   2   6      259.04      334.56      3.87 o
   0   2   6     2965.19     3118.11     29.96 o
   1   2   6      377.00      550.92      5.79 o
   2   2   6     2199.97     2348.78     22.70 o
   3   2   6      725.10      767.18      8.11 o
   4   2   6      202.31      295.63      4.11 o
   5   2   6      246.57      241.18      4.16 o
   6   2   6       27.02       34.58      2.41 o
   7   2   6        7.23        2.93      2.59 o
   8   2   6      141.21      144.43      5.52 o
   9   2   6        1.10        2.54      3.38 o
  10   2   6        1.01       -2.01      3.78 o
  11   2   6        2.94        2.46      3.78 o
  12   2   6        8.12        8.22      3.88 o
  13   2   6        0.01       -3.77      4.70 o
 -10   3   6        2.10       -6.97      6.97 o
  -9   3   6        3.26        5.06      4.82 o
  -8   3   6       61.13       64.18      5.41 o
  -7   3   6       45.42       40.11      3.53 o
  -6   3   6       10.74       10.44      2.40 o
  -5   3   6        3.92        2.35      2.07 o
  -4   3   6        3.67        2.87      1.72 o
  -3   3   6      233.86      216.33      3.23 o
  -2   3   6      391.71      474.06      4.94 o
  -1   3   6       55.22       58.27      1.48 o
   0   3   6      905.67      952.03      9.58 o
   1   3   6     1143.37     1054.83     10.54 o
   2   3   6      399.79      336.53      4.23 o
   3   3   6       30.13       16.53      1.25 o
   4   3   6       35.08       36.75      1.60 o
   5   3   6       78.26       75.54      2.13 o
   6   3   6        8.74       10.15      1.76 o
   7   3   6      392.71      396.36      7.24 o
   8   3   6        6.66        5.43      2.87 o
   9   3   6       78.67       85.05      4.10 o
  10   3   6       86.08       89.29      4.75 o
  11   3   6       33.17       33.94      3.66 o
  12   3   6        5.24        5.48      3.94 o
  13   3   6        1.59        5.57      5.40 o
 -10   4   6       21.66       18.90      6.50 o
  -9   4   6        0.66       -2.17      5.28 o
  -8   4   6       28.48       32.65      6.39 o
  -7   4   6       30.70       30.83      3.64 o
  -6   4   6       82.89       86.81      3.33 o
  -5   4   6       10.32        1.19      2.00 o
  -4   4   6      226.35      219.42      3.80 o
  -3   4   6       47.56       37.29      1.90 o
  -2   4   6      225.92      228.53      2.96 o
  -1   4   6     1598.00     1519.18     14.99 o
   0   4   6     1239.75     1248.48     12.40 o
   1   4   6     3162.67     3195.95     30.74 o
   2   4   6      730.88      752.71      8.39 o
   3   4   6      902.42      892.69      9.88 o
   4   4   6       79.83       85.75      2.19 o
   5   4   6      127.21      142.57      2.93 o
   6   4   6      178.03      168.38      5.32 o
   7   4   6      104.76      107.56      3.25 o
   8   4   6      137.45      138.38      4.50 o
   9   4   6       19.74       19.42      3.58 o
  10   4   6        0.72        1.84      3.34 o
  11   4   6        0.32        1.17      3.34 o
  12   4   6        6.47        6.02      4.39 o
  13   4   6        0.08       -6.07      6.07 o
 -10   5   6        3.73        6.25      6.82 o
  -9   5   6       11.68        7.46      5.97 o
  -8   5   6       14.02        6.73      4.99 o
  -7   5   6       13.35       14.18      3.79 o
  -6   5   6       37.65       39.38      3.60 o
  -5   5   6        3.54        4.59      2.43 o
  -4   5   6       82.08       83.44      2.89 o
  -3   5   6      262.75      251.86      3.62 o
  -2   5   6      248.83      227.36      3.02 o
  -1   5   6      571.97      556.73      6.52 o
   0   5   6      456.56      438.71      4.89 o
   1   5   6     1220.89     1264.20     12.57 o
   2   5   6      114.75      122.10      3.12 o
   3   5   6      151.44      139.48      2.58 o
   4   5   6       29.23       32.82      1.94 o
   5   5   6       17.73       10.49      1.64 o
   6   5   6       90.76       84.60      2.47 o
   7   5   6       75.04       82.07      3.01 o
   8   5   6       92.76       89.75      3.35 o
   9   5   6        1.53        4.01      2.96 o
  10   5   6       63.55       62.29      3.55 o
  11   5   6        0.84        8.34      4.27 o
  12   5   6        0.38       -5.57      5.57 o
  13   5   6        1.39       -5.39      8.16 o
  -9   6   6       11.07       12.87      6.17 o
  -8   6   6        3.21       -2.01      5.54 o
  -7   6   6       53.08       51.30      4.27 o
  -6   6   6       31.19       30.82      3.65 o
  -5   6   6        1.36        1.24      3.30 o
  -4   6   6       81.06       77.55      2.89 o
  -3   6   6       99.10       89.17      2.81 o
  -2   6   6      309.34      299.51      4.39 o
  -1   6   6      248.83      252.39      3.69 o
   0   6   6      771.97      725.91      7.61 o
   1   6   6      141.69      148.57      3.47 o
   2   6   6       61.30       64.06      1.81 o
   3   6   6       54.33       62.73      1.83 o
   4   6   6       31.41       34.99      1.75 o
   5   6   6       88.94       81.05      2.30 o
   6   6   6        8.35        4.13      1.91 o
   7   6   6       56.69       60.19      2.82 o
   8   6   6       56.75       72.25      3.65 o
   9   6   6       27.33       27.05      3.57 o
  10   6   6        1.59        3.79      3.89 o
  11   6   6        7.53        2.05      6.42 o
  12   6   6        0.30       -4.87     10.13 o
  -9   7   6        6.09       -2.14     13.01 o
  -8   7   6        1.63        6.66      5.83 o
  -7   7   6        4.43       -3.35      5.93 o
  -6   7   6        4.20        5.98      3.98 o
  -5   7   6       37.10       38.15      3.50 o
  -4   7   6        7.94        5.21      2.48 o
  -3   7   6       56.07       60.98      2.62 o
  -2   7   6      564.96      515.56      6.88 o
  -1   7   6        2.48        4.34      1.78 o
   0   7   6      357.04      357.60      5.20 o
   1   7   6      223.53      225.24      3.82 o
   2   7   6      487.58      522.64      6.98 o
   3   7   6        0.11       -1.26      2.24 o
   4   7   6       57.16       60.98      2.63 o
   5   7   6       60.95       59.69      2.86 o
   6   7   6       37.35       39.14      2.95 o
   7   7   6       22.17       17.46      3.42 o
   8   7   6        3.85        6.18      3.72 o
   9   7   6        6.55       11.55      5.31 o
  10   7   6        0.15       -0.26      5.67 o
  11   7   6        0.36       -3.22      6.44 o
  12   7   6        0.00       -5.68      7.26 o
  -8   8   6        0.15       -0.58      7.03 o
  -7   8   6       15.82       13.24      4.53 o
  -6   8   6        8.21        9.11      4.23 o
  -5   8   6        0.00        6.93      3.40 o
  -4   8   6       42.03       40.26      3.70 o
  -3   8   6        3.01        4.70      2.09 o
  -2   8   6        1.17        5.03      1.82 o
  -1   8   6       11.47       14.32      2.07 o
   0   8   6        3.95       10.24      1.89 o
   1   8   6      101.92      115.82      2.98 o
   2   8   6       34.31       31.54      2.06 o
   3   8   6       50.15       58.20      2.55 o
   4   8   6       11.91       17.88      2.36 o
   5   8   6        5.80        1.37      2.89 o
   6   8   6       37.92       36.99      3.13 o
   7   8   6        7.79        4.89      3.60 o
   8   8   6        9.48       17.85      4.12 o
   9   8   6        1.33       -0.91      4.18 o
  10   8   6        0.77       -1.21      5.91 o
  11   8   6        1.09       -1.94      6.71 o
  12   8   6        0.58        5.23      7.42 o
  -7   9   6        5.60       -1.37      5.79 o
  -6   9   6        3.63        2.15      4.20 o
  -5   9   6        0.07       -1.50      3.73 o
  -4   9   6       11.50       15.33      2.96 o
  -3   9   6       71.26       72.99      2.82 o
  -2   9   6        1.94        0.91      2.33 o
  -1   9   6      139.52      141.04      4.09 o
   0   9   6        0.68        0.41      2.04 o
   1   9   6       63.09       68.13      2.49 o
   2   9   6        1.37        2.16      2.04 o
   3   9   6        0.00       -1.40      2.25 o
   4   9   6       64.36       64.85      3.87 o
   5   9   6      100.52       96.82      3.55 o
   6   9   6       78.23       75.91      4.16 o
   7   9   6        9.07        4.45      3.80 o
   8   9   6        5.15        1.03      5.53 o
   9   9   6        0.26        5.53      4.63 o
  10   9   6        0.03        4.25      8.56 o
  11   9   6        3.92        2.57      6.86 o
  -6  10   6        9.32        9.90      4.75 o
  -5  10   6       24.96       26.25      4.19 o
  -4  10   6        4.15        4.43      2.85 o
  -3  10   6       36.13       37.68      5.02 o
  -2  10   6        6.52        1.84      2.63 o
  -1  10   6       14.25       18.25      2.92 o
   0  10   6       48.35       52.49      2.64 o
   1  10   6      104.69      108.17      3.56 o
   2  10   6       17.82       21.06      2.79 o
   3  10   6       54.52       51.13      2.90 o
   4  10   6       20.71       23.50      2.87 o
   5  10   6       34.78       30.72      3.20 o
   6  10   6       71.31       67.50      3.78 o
   7  10   6        9.74       12.23      4.15 o
   8  10   6        1.86       -2.28     10.17 o
   9  10   6        0.12       -4.80      4.80 o
  10  10   6        0.08       -6.92      6.92 o
  -5  11   6        2.15        7.90      6.24 o
  -4  11   6       12.86       16.61      4.57 o
  -3  11   6        7.33       12.51      3.61 o
  -2  11   6        0.12        1.63      2.88 o
  -1  11   6        0.64       -1.70      2.64 o
   0  11   6        0.83        0.76      2.53 o
   1  11   6        0.08        4.60      2.51 o
   2  11   6        0.15        2.24      2.54 o
   3  11   6        1.78        2.31      2.78 o
   4  11   6       11.34        6.41      4.25 o
   5  11   6        0.03        4.75      3.24 o
   6  11   6        0.28       -3.42      3.42 o
   7  11   6       14.26       19.46      4.69 o
   8  11   6        2.26        5.02      4.81 o
   9  11   6        1.34       -3.13      5.33 o
  -3  12   6        7.84       10.26      3.88 o
  -2  12   6        0.23        0.31      3.50 o
  -1  12   6        5.38       12.94      3.28 o
   0  12   6        0.43       -1.48      3.03 o
   1  12   6        0.01       -0.34      3.08 o
   2  12   6        0.00       -3.07      3.07 o
   3  12   6       25.32       20.94      3.66 o
   4  12   6        3.74        2.30      3.75 o
   5  12   6        1.62        0.68      3.53 o
   6  12   6        3.92        1.22      4.46 o
   7  12   6        0.40        3.58      5.52 o
   8  12   6       12.49       10.98      5.60 o
   0  13   6        0.54       -0.55      3.63 o
   1  13   6        0.00        2.08      3.87 o
   2  13   6        0.09        4.45      4.03 o
   3  13   6        1.44       -1.53      4.22 o
   4  13   6        0.85       -4.44      4.44 o
   5  13   6        1.76        2.58      4.34 o
   6  13   6        0.71       -2.71      5.74 o
  -3 -11   7        9.60       15.17      4.43 o
  -2 -11   7        0.30        7.56      4.13 o
  -1 -11   7        0.20        0.86      4.38 o
   0 -11   7        2.87        5.57      4.41 o
   1 -11   7        1.28        2.40      5.66 o
   2 -11   7        0.27       -0.98      5.43 o
  -6 -10   7        1.94        2.03      6.82 o
  -5 -10   7        0.01       -4.52      4.52 o
  -4 -10   7        0.55        1.10      6.44 o
  -3 -10   7        0.01        4.40      3.57 o
  -2 -10   7        0.46        2.13      3.39 o
  -1 -10   7        4.98       -3.58      3.58 o
   0 -10   7        0.50       -0.28      3.58 o
   1 -10   7        1.83        6.96      7.60 o
   2 -10   7        0.64        1.82      3.61 o
   3 -10   7        1.38       -1.00      3.80 o
   4 -10   7        1.54        2.90      4.10 o
  -7  -9   7        2.97       -4.76      4.76 o
  -6  -9   7        0.82        0.04      4.53 o
  -5  -9   7        1.26       -3.64      4.16 o
  -4  -9   7        1.43       -3.82      3.82 o
  -3  -9   7        0.08       -1.15      3.08 o
  -2  -9   7        8.10       11.57      3.14 o
  -1  -9   7       23.47       19.21      2.68 o
   0  -9   7        1.08        1.63      2.90 o
   1  -9   7        0.33        2.70      2.83 o
   2  -9   7        6.66        2.79      3.03 o
   3  -9   7        2.44        1.64      3.19 o
   4  -9   7        0.65        1.85      5.09 o
   5  -9   7        1.84        0.25      3.67 o
   6  -9   7        0.61        1.30      5.95 o
  -8  -8   7        0.13       -2.13      6.25 o
  -7  -8   7        1.43        4.12      4.42 o
  -6  -8   7        0.53       -1.25      4.21 o
  -5  -8   7        4.14       -0.55      3.89 o
  -4  -8   7        1.39       -2.89      3.44 o
  -3  -8   7        2.04        2.08      2.86 o
  -2  -8   7        0.04        0.07      2.62 o
  -1  -8   7        1.95        0.77      2.28 o
   0  -8   7        0.20        2.63      2.58 o
   1  -8   7       10.66       16.01      2.62 o
   2  -8   7        2.37        0.23      3.22 o
   3  -8   7        0.06       -2.67      2.77 o
   4  -8   7        1.69        3.56      3.05 o
   5  -8   7        2.87        4.81      3.37 o
   6  -8   7        6.28        8.56      4.28 o
   7  -8   7        4.30        1.73      5.79 o
  -9  -7   7        0.24        7.57      6.57 o
  -8  -7   7        2.23       -1.29      5.89 o
  -7  -7   7        2.13       -1.35      4.30 o
  -6  -7   7        0.59        5.74      4.02 o
  -5  -7   7        3.40        2.71      3.66 o
  -4  -7   7        5.01        0.21      2.78 o
  -3  -7   7        0.05        3.13      3.87 o
  -2  -7   7        2.39        4.03      2.44 o
  -1  -7   7        0.06        1.90      4.58 o
   0  -7   7        1.21        4.49      2.33 o
   1  -7   7       14.03       12.79      2.31 o
   2  -7   7        1.12        1.07      2.35 o
   3  -7   7        0.61        0.41      2.49 o
   4  -7   7        2.24        5.23      2.81 o
   5  -7   7        0.01       -2.10      3.44 o
   6  -7   7        0.32        4.35      3.85 o
   7  -7   7        0.40        2.02      4.15 o
   8  -7   7        0.08       -2.88      4.37 o
 -10  -6   7        0.70        0.44      7.07 o
  -9  -6   7        9.58        4.10      7.17 o
  -8  -6   7        0.42        4.84      5.88 o
  -7  -6   7        4.19        4.77      6.97 o
  -6  -6   7        1.14        6.43      3.75 o
  -5  -6   7        0.07        4.68      3.40 o
  -4  -6   7        9.26        7.40      2.66 o
  -3  -6   7        2.98        2.25      2.52 o
  -2  -6   7       17.70       22.91      3.11 o
  -1  -6   7        0.06        1.93      2.13 o
   0  -6   7       10.04        7.77      2.16 o
   1  -6   7        6.36        7.29      2.04 o
   2  -6   7       74.03       82.45      2.81 o
   3  -6   7        2.11        2.39      2.23 o
   4  -6   7       11.73       15.34      2.60 o
   5  -6   7        3.69       -0.30      2.70 o
   6  -6   7        4.58        6.50      3.47 o
   7  -6   7       15.14       14.17      3.96 o
   8  -6   7        1.84        0.81      4.25 o
   9  -6   7        4.69        0.03      5.78 o
 -10  -5   7        1.74       -5.19      6.84 o
  -9  -5   7        5.09       11.92      6.45 o
  -8  -5   7        0.35        6.59      5.69 o
  -7  -5   7        1.18        6.14      4.93 o
  -6  -5   7        0.02       -0.46      4.42 o
  -5  -5   7       37.42       43.89      3.82 o
  -4  -5   7        1.68        2.38      2.50 o
  -3  -5   7       29.34       40.92      2.57 o
  -2  -5   7       33.89       48.94      2.81 o
  -1  -5   7       27.41       23.58      2.18 o
   0  -5   7       42.63       39.25      2.27 o
   1  -5   7       23.30       27.48      2.03 o
   2  -5   7      178.73      194.61      3.85 o
   3  -5   7       80.13      100.56      2.92 o
   4  -5   7        3.87        3.57      2.23 o
   5  -5   7        6.16        0.89      2.47 o
   6  -5   7        1.88        3.62      3.12 o
   7  -5   7        2.48       -3.28      5.25 o
   8  -5   7        1.73        4.43      3.75 o
   9  -5   7        1.60       -5.17      5.17 o
  10  -5   7        0.17        6.97      6.16 o
 -10  -4   7        2.94       -3.95      7.57 o
  -9  -4   7        0.37       -1.45      4.76 o
  -8  -4   7        4.73       -0.42      4.20 o
  -7  -4   7       73.91       66.81      4.53 o
  -6  -4   7        6.80        5.47      2.98 o
  -5  -4   7        7.63        5.11      2.22 o
  -4  -4   7       18.08       25.21      2.02 o
  -3  -4   7        4.96        2.47      1.68 o
  -2  -4   7       49.28       63.12      2.48 o
  -1  -4   7       26.72       20.12      1.95 o
   0  -4   7        3.08        4.12      2.14 o
   1  -4   7       40.37       50.39      1.66 o
   2  -4   7        0.91        0.85      1.38 o
   3  -4   7       46.08       63.02      2.15 o
   4  -4   7        0.02       -0.71      1.82 o
   5  -4   7        5.15        8.60      2.34 o
   6  -4   7       19.14       16.06      2.96 o
   7  -4   7        0.32       -3.02      3.02 o
   8  -4   7       11.11       10.54      3.63 o
   9  -4   7        0.22       -2.96      4.82 o
  10  -4   7        2.54        3.23      5.59 o
  11  -4   7        0.02       -5.06      6.07 o
 -11  -3   7        8.54        7.80      8.11 o
 -10  -3   7        4.79        9.64      5.53 o
  -9  -3   7        0.14       -1.71      4.84 o
  -8  -3   7       47.21       44.68      3.95 o
  -7  -3   7       25.47       21.14      3.46 o
  -6  -3   7       18.91       28.98      3.04 o
  -5  -3   7       34.58       24.55      2.40 o
  -4  -3   7       35.66       37.19      2.24 o
  -3  -3   7      189.73      174.38      3.18 o
  -2  -3   7       16.34       15.60      1.44 o
  -1  -3   7      467.81      474.25      5.76 o
   0  -3   7      260.41      285.25      3.91 o
   1  -3   7       70.63       83.46      1.98 o
   2  -3   7       75.12      101.96      2.22 o
   3  -3   7      111.18      119.11      2.46 o
   4  -3   7      441.99      419.64      5.14 o
   5  -3   7      352.17      333.85      5.07 o
   6  -3   7       88.64       85.22      3.85 o
   7  -3   7       12.70       12.19      2.90 o
   8  -3   7       49.99       52.32      5.61 o
   9  -3   7        0.09       -4.44      4.44 o
  10  -3   7        0.75       -3.87      5.10 o
  11  -3   7        1.22        5.45      5.81 o
 -11  -2   7        2.34        2.70      6.00 o
 -10  -2   7       40.54       41.38      6.83 o
  -9  -2   7       25.72       32.01      4.52 o
  -8  -2   7       31.81       24.86      3.82 o
  -7  -2   7       71.72       86.23      3.93 o
  -6  -2   7        1.52       -0.39      2.79 o
  -5  -2   7      109.79       99.32      3.03 o
  -4  -2   7      298.04      288.63      4.72 o
  -3  -2   7        8.50       10.41      1.58 o
  -2  -2   7      392.73      379.57      4.92 o
  -1  -2   7      470.53      507.38      6.15 o
   0  -2   7      872.92      881.01      9.73 o
   1  -2   7      732.64      817.95      9.10 o
   2  -2   7       10.54        9.24      1.23 o
   3  -2   7        3.82        3.67      1.31 o
   4  -2   7      153.13      141.93      2.70 o
   5  -2   7        0.99        2.41      1.58 o
   6  -2   7      236.53      242.48      4.20 o
   7  -2   7        9.49        8.82      2.22 o
   8  -2   7       20.77       20.75      2.66 o
   9  -2   7        5.93       11.19      3.77 o
  10  -2   7       18.17       16.36      5.52 o
  11  -2   7        2.62        3.50      5.72 o
  12  -2   7        0.05        0.81      8.89 o
 -11  -1   7        1.70       -5.00      5.00 o
 -10  -1   7       11.93       10.40      4.78 o
  -9  -1   7      115.48      122.78      5.37 o
  -8  -1   7       11.35       11.36      4.82 o
  -7  -1   7       47.94       42.39      3.68 o
  -6  -1   7       74.37       71.07      3.56 o
  -5  -1   7       86.60       96.51      3.06 o
  -4  -1   7      214.17      195.40      5.91 o
  -3  -1   7       12.88       13.60      1.55 o
  -2  -1   7      490.91      475.10      5.80 o
  -1  -1   7       98.35      105.79      2.20 o
   0  -1   7     2182.23     2104.72     22.10 o
   1  -1   7       58.83       73.62      1.93 o
   2  -1   7      199.48      177.64      2.62 o
   3  -1   7      181.00      184.34      2.79 o
   4  -1   7       50.08       52.48      1.72 o
   5  -1   7      596.71      589.44      6.70 o
   6  -1   7       96.69      100.13      3.11 o
   7  -1   7        5.63        5.83      2.13 o
   8  -1   7       45.00       48.16      3.12 o
   9  -1   7       62.60       72.09      3.74 o
  10  -1   7        9.06        6.72      3.97 o
  11  -1   7        5.02       -2.23      4.41 o
  12  -1   7        1.85       -4.22      5.95 o
 -11   0   7        0.04       -1.64      5.18 o
 -10   0   7       11.16       13.49      4.70 o
  -9   0   7        1.08        4.16      4.17 o
  -8   0   7       17.03       16.79      4.75 o
  -7   0   7       14.15       10.12      3.29 o
  -6   0   7       62.18       83.31      3.75 o
  -5   0   7       25.90       27.92      2.74 o
  -4   0   7       51.29       45.87      2.70 o
  -3   0   7        2.54        2.28      1.54 o
  -2   0   7       13.52        5.85      1.10 o
  -1   0   7      380.94      412.78      6.82 o
   0   0   7      863.10     1028.81     10.84 o
   1   0   7      488.50      586.47      7.02 o
   2   0   7      226.96      230.51      3.34 o
   3   0   7      677.84      831.10      8.60 o
   4   0   7       19.05       21.24      1.74 o
   5   0   7      390.56      375.78      5.32 o
   6   0   7       65.26       62.07      2.56 o
   7   0   7      235.45      237.76      4.79 o
   8   0   7       58.45       64.63      3.60 o
   9   0   7       10.21        3.40      3.55 o
  10   0   7        2.77       -2.14      3.98 o
  11   0   7        3.62        5.03      4.95 o
  12   0   7        3.11        1.17      5.82 o
 -11   1   7        0.24       -5.27      5.80 o
 -10   1   7        5.10       -0.58      4.70 o
  -9   1   7        5.37        6.37      4.12 o
  -8   1   7        5.79        5.38      3.78 o
  -7   1   7       22.10       14.10      3.46 o
  -6   1   7       20.97       21.92      4.06 o
  -5   1   7      239.03      252.69      6.45 o
  -4   1   7       16.25       19.22      2.25 o
  -3   1   7      226.90      216.40      3.82 o
  -2   1   7      230.91      247.37      4.23 o
  -1   1   7     1083.48     1110.85     13.24 o
   0   1   7      215.50      183.60      3.53 o
   1   1   7      216.00      121.28      2.38 o
   2   1   7      343.55      519.82      6.85 o
   3   1   7       90.04       79.76      2.15 o
   4   1   7      265.26      258.51      4.29 o
   5   1   7       64.25       71.19      2.40 o
   6   1   7      243.66      228.44      4.45 o
   7   1   7       48.67       50.66      3.15 o
   8   1   7      508.54      514.82      9.65 o
   9   1   7       85.81       98.78      4.46 o
  10   1   7       15.05       18.96      5.24 o
  11   1   7        7.06        1.99      4.31 o
  12   1   7        5.15       -1.44      4.65 o
  13   1   7        3.97       -2.41      8.29 o
 -10   2   7        0.58        1.09      5.55 o
  -9   2   7       14.59       25.36      4.36 o
  -8   2   7       28.05       23.08      3.96 o
  -7   2   7       25.14       24.90      6.15 o
  -6   2   7       59.32       72.38      5.07 o
  -5   2   7       27.76       14.55      2.25 o
  -4   2   7       62.21       53.77      2.39 o
  -3   2   7      876.27      854.91      9.70 o
  -2   2   7      571.77      569.04      6.75 o
  -1   2   7     2346.78     2230.51     21.73 o
   0   2   7     1017.62      901.36      9.18 o
   1   2   7     1312.75     1309.35     13.01 o
   2   2   7       59.41       54.21      1.61 o
   3   2   7        0.53        0.65      1.20 o
   4   2   7      586.19      582.95      7.71 o
   5   2   7      176.74      153.65      3.72 o
   6   2   7      774.65      747.12     10.13 o
   7   2   7      346.07      337.52      6.45 o
   8   2   7       63.06       64.83      3.63 o
   9   2   7        0.66       -0.11      3.51 o
  10   2   7        5.42       -2.37      4.14 o
  11   2   7        0.72       -3.48      4.34 o
  12   2   7        6.11        7.94      4.97 o
  13   2   7        0.90       -4.47      4.47 o
 -10   3   7        2.06        9.48      7.49 o
  -9   3   7        5.36        8.65      5.12 o
  -8   3   7        0.20        2.64      4.38 o
  -7   3   7        1.46        7.37      3.35 o
  -6   3   7        0.65        2.22      2.81 o
  -5   3   7        4.52        1.09      2.14 o
  -4   3   7      376.83      386.21      5.81 o
  -3   3   7      116.00       98.32      2.18 o
  -2   3   7     1118.10     1094.67     11.16 o
  -1   3   7      880.21      850.52      8.79 o
   0   3   7      990.74     1045.85     10.56 o
   1   3   7      218.07      212.45      2.87 o
   2   3   7        0.32        4.60      1.78 o
   3   3   7      166.24      205.67      3.25 o
   4   3   7      537.28      557.32      6.74 o
   5   3   7      818.58      831.13      9.62 o
   6   3   7      278.51      288.26      4.94 o
   7   3   7      104.55      100.55      5.94 o
   8   3   7       33.21       42.53      5.62 o
   9   3   7       79.17       77.71      5.67 o
  10   3   7        2.72        2.26      4.52 o
  11   3   7        3.48       -3.25      5.11 o
  12   3   7        0.28       -3.59      3.92 o
  13   3   7        0.59       -3.16      4.45 o
 -10   4   7        1.77        2.60      6.53 o
  -9   4   7       44.82       44.82      6.30 o
  -8   4   7        3.51        6.04      5.13 o
  -7   4   7       35.62       39.21      5.20 o
  -6   4   7      113.46      110.42      3.37 o
  -5   4   7       18.14       18.46      2.48 o
  -4   4   7      666.70      633.91      7.86 o
  -3   4   7      128.52      101.30      2.24 o
  -2   4   7     1833.06     1753.09     17.37 o
  -1   4   7      150.13      147.98      2.54 o
   0   4   7      330.21      301.15      3.73 o
   1   4   7        0.88        4.54      1.18 o
   2   4   7       60.56       45.22      1.63 o
   3   4   7      447.91      445.11      5.57 o
   4   4   7       24.20       17.27      1.58 o
   5   4   7      234.79      221.35      3.69 o
   6   4   7      170.08      173.22      3.86 o
   7   4   7      269.09      275.69      5.17 o
   8   4   7       66.99       72.86      3.77 o
   9   4   7       27.80       31.52      3.87 o
  10   4   7       14.66       13.46      4.06 o
  11   4   7        0.24        0.86      3.79 o
  12   4   7        0.21       -2.21      3.94 o
  13   4   7        1.71        2.81      5.46 o
  -9   5   7        5.34       10.57      6.03 o
  -8   5   7        0.30        4.78      5.36 o
  -7   5   7        2.27        5.58      4.72 o
  -6   5   7        5.44        3.75      3.24 o
  -5   5   7       11.24        8.71      2.60 o
  -4   5   7      137.21      124.50      3.21 o
  -3   5   7      223.25      231.64      3.37 o
  -2   5   7      175.00      161.11      2.87 o
  -1   5   7      851.77      832.94     10.34 o
   0   5   7      664.77      663.26      7.08 o
   1   5   7      158.61      164.89      2.66 o
   2   5   7       52.13       63.46      2.77 o
   3   5   7       75.04       88.45      2.55 o
   4   5   7      325.55      338.00      4.69 o
   5   5   7      498.55      478.72      6.17 o
   6   5   7       93.43       85.21      2.84 o
   7   5   7      123.90      120.90      3.55 o
   8   5   7        9.25        7.06      3.16 o
   9   5   7        1.18        2.62      3.52 o
  10   5   7        6.23        4.97      3.78 o
  11   5   7        0.78       -2.50      4.33 o
  12   5   7        0.05       -2.67      4.91 o
  -9   6   7        3.49        2.79      6.40 o
  -8   6   7       95.41       83.76      6.62 o
  -7   6   7       46.63       41.08      5.40 o
  -6   6   7        2.05        7.37      3.53 o
  -5   6   7       88.70       81.82      3.87 o
  -4   6   7        2.02       -0.25      2.76 o
  -3   6   7      106.99      126.83      3.18 o
  -2   6   7       45.27       45.85      2.07 o
  -1   6   7      244.17      259.17      3.91 o
   0   6   7        7.72        7.19      1.38 o
   1   6   7        0.12        0.95      1.33 o
   2   6   7        2.66        4.15      1.39 o
   3   6   7       72.32       77.83      2.11 o
   4   6   7      296.39      285.73      5.99 o
   5   6   7      155.39      156.17      4.24 o
   6   6   7      101.57      102.28      3.11 o
   7   6   7        8.78        8.85      2.48 o
   8   6   7        4.44        6.53      2.98 o
   9   6   7        0.02        0.47      4.03 o
  10   6   7        1.38       -2.53      3.74 o
  11   6   7       10.63        9.43      5.22 o
  12   6   7        4.19        7.07     10.00 o
  -8   7   7        1.66       -1.75      5.73 o
  -7   7   7        0.36        8.47      6.65 o
  -6   7   7        0.66        4.93      3.88 o
  -5   7   7      172.62      180.58     10.44 o
  -4   7   7       51.65       49.61      3.43 o
  -3   7   7      196.37      178.88      3.84 o
  -2   7   7       68.99       71.36      4.14 o
  -1   7   7      232.13      234.15      4.27 o
   0   7   7       20.14       18.65      1.95 o
   1   7   7       58.56       62.99      2.44 o
   2   7   7      346.76      322.23      5.00 o
   3   7   7      253.75      259.69      7.75 o
   4   7   7      677.43      650.38      9.68 o
   5   7   7      100.24      100.91      3.46 o
   6   7   7      117.19      117.97      4.39 o
   7   7   7       20.44       32.40      4.82 o
   8   7   7       11.44       14.03      3.95 o
   9   7   7        4.53        1.43      5.42 o
  10   7   7        9.90       -1.11      7.43 o
  11   7   7        0.21       -3.27      6.56 o
  12   7   7        0.20       -2.03      7.40 o
  -7   8   7        2.97       -2.93      4.63 o
  -6   8   7      119.92      136.48      5.38 o
  -5   8   7        0.90        4.10      3.56 o
  -4   8   7      135.41      141.37      4.84 o
  -3   8   7       20.18       19.27      2.37 o
  -2   8   7      104.69      117.05      3.32 o
  -1   8   7      370.44      340.87      5.48 o
   0   8   7       88.84       95.97      2.90 o
   1   8   7       11.94        9.54      2.54 o
   2   8   7       42.87       39.83      2.25 o
   3   8   7       13.43       11.34      2.35 o
   4   8   7      467.62      466.21      7.55 o
   5   8   7      231.32      234.83      5.32 o
   6   8   7       15.10       16.20      3.53 o
   7   8   7        0.15        4.87      3.63 o
   8   8   7        1.41       -2.16      3.83 o
   9   8   7        0.77       -1.96      5.50 o
  10   8   7        0.32       -2.48      5.99 o
  11   8   7        0.02        0.13      9.00 o
  -7   9   7        0.89        3.62      6.19 o
  -6   9   7       12.38       10.83      4.43 o
  -5   9   7        7.19        6.26      4.39 o
  -4   9   7       74.03       88.66      4.28 o
  -3   9   7        3.90       10.26      3.33 o
  -2   9   7       59.91       61.56      3.02 o
  -1   9   7        1.03        1.01      2.33 o
   0   9   7       38.13       43.39      2.53 o
   1   9   7       70.67       61.41      2.63 o
   2   9   7       29.39       30.17      2.72 o
   3   9   7      197.92      194.88      5.18 o
   4   9   7        7.72        3.76      2.62 o
   5   9   7        3.95       11.47      2.87 o
   6   9   7       56.35       54.62      8.42 o
   7   9   7        0.98        4.01      3.84 o
   8   9   7        1.66       -4.02      4.23 o
   9   9   7        0.03       -4.58      4.58 o
  10   9   7        0.02       -6.01      6.24 o
  11   9   7        0.49        5.01      9.85 o
  -5  10   7        2.45        0.45      4.16 o
  -4  10   7       10.61       13.20      3.87 o
  -3  10   7        0.54       -0.91      3.05 o
  -2  10   7        1.63       -2.74      2.74 o
  -1  10   7        1.29        4.25      2.68 o
   0  10   7        1.45        0.09      2.42 o
   1  10   7       44.60       33.96      2.63 o
   2  10   7       59.41       58.02      3.35 o
   3  10   7        1.09        1.70      2.74 o
   4  10   7        2.83       -2.83      2.83 o
   5  10   7       11.97       11.07      3.10 o
   6  10   7       11.50        6.14      3.90 o
   7  10   7       41.49       47.85      4.70 o
   8  10   7        0.00        4.35      4.72 o
   9  10   7        0.38        7.93      5.23 o
  10  10   7        0.54        3.42      6.83 o
  -4  11   7        2.51        5.12      4.31 o
  -3  11   7        0.69        5.16      3.44 o
  -2  11   7        8.27       10.18      3.12 o
  -1  11   7       18.07       26.97      3.26 o
   0  11   7        7.38        3.21      2.75 o
   1  11   7        0.49       -0.51      2.64 o
   2  11   7        6.59       10.06      2.76 o
   3  11   7        0.31       -0.90      2.98 o
   4  11   7       31.58       32.35      3.44 o
   5  11   7        9.13        8.06      3.50 o
   6  11   7        1.08       -1.77      4.29 o
   7  11   7        0.71       11.88      4.69 o
   8  11   7        7.73        7.83      5.04 o
   9  11   7        0.00        0.35      5.47 o
  -2  12   7        0.65        1.62      3.73 o
  -1  12   7        2.48       10.24      4.65 o
   0  12   7        1.28        5.90      4.38 o
   1  12   7        0.58        3.66      3.30 o
   2  12   7        6.52        4.96      3.36 o
   3  12   7        1.03       -3.61      3.61 o
   4  12   7        5.02        3.50      3.60 o
   5  12   7        1.76       -1.73      3.70 o
   6  12   7        0.32       -3.98      6.78 o
   7  12   7        0.52        0.68      9.24 o
   8  12   7        1.48        1.14      5.44 o
   0  13   7        0.87        2.64      4.05 o
   1  13   7        0.39       -4.74      4.74 o
   2  13   7        0.27       -1.10      4.64 o
   3  13   7        0.32        2.12     10.26 o
   4  13   7        0.01        0.83      4.26 o
   5  13   7        0.42       -4.51      4.51 o
  -5 -10   8        0.07        3.45      5.16 o
  -4 -10   8        0.14        1.39      7.47 o
  -3 -10   8        0.81       -4.59      4.59 o
  -2 -10   8        0.35       -2.05      3.70 o
  -1 -10   8        1.00        0.65      5.00 o
   0 -10   8        0.36        3.27      3.61 o
   1 -10   8        0.29       -0.94      4.14 o
   2 -10   8        0.99        0.61      3.92 o
   3 -10   8        0.70       -4.07      4.07 o
  -6  -9   8        0.01       -0.44      4.89 o
  -5  -9   8        0.05       -1.27      4.64 o
  -4  -9   8        0.24        5.41      4.47 o
  -3  -9   8        3.62        6.17      4.06 o
  -2  -9   8        2.05        4.12      3.35 o
  -1  -9   8        4.29        2.72      2.87 o
   0  -9   8        1.21        2.01      3.20 o
   1  -9   8        0.49        3.16      3.36 o
   2  -9   8        4.90        4.29      3.30 o
   3  -9   8        2.90        2.29      3.44 o
   4  -9   8        2.39        2.83      3.81 o
   5  -9   8        0.91       -2.42      4.58 o
  -7  -8   8        0.34       -0.36      6.25 o
  -6  -8   8        0.18       -1.57      4.47 o
  -5  -8   8        0.02        0.09      4.81 o
  -4  -8   8        2.04       -3.88      3.88 o
  -3  -8   8        0.02        3.19      3.63 o
  -2  -8   8        0.39       -2.46      2.96 o
  -1  -8   8        2.40        3.50      2.61 o
   0  -8   8        0.84        1.26      2.91 o
   1  -8   8        0.08       -0.42      2.96 o
   2  -8   8        0.19       -2.89      2.89 o
   3  -8   8        0.78        2.79      3.18 o
   4  -8   8        3.97       -1.19      3.32 o
   5  -8   8        1.74       -3.65      4.08 o
   6  -8   8        0.07       -0.90      4.34 o
   7  -8   8        0.17       -1.55      5.03 o
  -8  -7   8        1.09        7.71      6.45 o
  -7  -7   8        0.40        2.37      5.85 o
  -6  -7   8        2.11        1.34      5.41 o
  -5  -7   8        0.02        3.56      5.44 o
  -4  -7   8       14.50        8.74      3.77 o
  -3  -7   8        0.01        1.36      2.92 o
  -2  -7   8        0.22       -0.42      2.77 o
  -1  -7   8        4.95        8.30      2.70 o
   0  -7   8        3.42        8.57      2.69 o
   1  -7   8       78.14       98.18      3.54 o
   2  -7   8        3.01        1.98      2.63 o
   3  -7   8        0.23       -1.51      2.82 o
   4  -7   8        1.89       -2.95      2.95 o
   5  -7   8        1.21       -2.29      3.69 o
   6  -7   8        7.72       11.80      4.70 o
   7  -7   8        0.03       -4.35      4.35 o
   8  -7   8        0.17       -4.75      4.75 o
  -9  -6   8        3.84        6.80      7.94 o
  -8  -6   8        7.83        7.71      6.15 o
  -7  -6   8        0.00       -4.51      5.55 o
  -6  -6   8        0.28       -3.95      3.95 o
  -5  -6   8        3.01       -0.30      3.63 o
  -4  -6   8        7.78       12.42      3.36 o
  -3  -6   8        0.03       -2.04      2.77 o
  -2  -6   8        0.58        2.10      2.51 o
  -1  -6   8       32.55       40.04      2.76 o
   0  -6   8       12.98       10.38      2.45 o
   1  -6   8       24.01       31.05      2.74 o
   2  -6   8        7.60        3.27      2.49 o
   3  -6   8        4.17        6.44      2.54 o
   4  -6   8       16.12       11.74      2.77 o
   5  -6   8        7.89        2.54      3.36 o
   6  -6   8        8.58       12.25      3.72 o
   7  -6   8        5.77        3.82      5.35 o
   8  -6   8        2.93       14.24      4.46 o
   9  -6   8        0.32       -3.01      5.83 o
  -9  -5   8        7.36        5.23      6.59 o
  -8  -5   8       11.86       15.60      8.32 o
  -7  -5   8        3.12        3.41      5.33 o
  -6  -5   8        5.02        1.21      3.76 o
  -5  -5   8        0.63        0.92      3.45 o
  -4  -5   8       16.75       11.33      3.31 o
  -3  -5   8        0.12        2.44      2.50 o
  -2  -5   8       53.74       52.76      2.47 o
  -1  -5   8        3.71        3.70      2.30 o
   0  -5   8        0.24       -0.15      2.22 o
   1  -5   8        7.75       12.06      2.37 o
   2  -5   8        4.06        5.41      2.12 o
   3  -5   8      229.13      225.56      4.50 o
   4  -5   8       24.93       18.22      2.60 o
   5  -5   8        0.96       -0.17      3.02 o
   6  -5   8       22.79       18.39      4.32 o
   7  -5   8        5.43       12.84      3.76 o
   8  -5   8        3.07        6.36      4.19 o
   9  -5   8        0.82       -5.29      5.29 o
  10  -5   8        0.01       -5.94      5.94 o
 -10  -4   8        0.39       11.71      9.06 o
  -9  -4   8        4.99        1.65      6.19 o
  -8  -4   8       12.02        8.88      6.04 o
  -7  -4   8       35.87       31.80      4.38 o
  -6  -4   8       57.85       59.17      4.22 o
  -5  -4   8        0.21       -1.67      2.85 o
  -4  -4   8        3.23       -2.59      2.59 o
  -3  -4   8       57.72       48.59      3.67 o
  -2  -4   8      124.07      127.48      3.67 o
  -1  -4   8       34.05       43.05      3.26 o
   0  -4   8      237.85      285.31      4.26 o
   1  -4   8      106.93       95.37      2.47 o
   2  -4   8       38.26       49.82      2.06 o
   3  -4   8      213.91      196.08      4.13 o
   4  -4   8        0.71       -0.91      2.20 o
   5  -4   8      181.72      193.29      4.50 o
   6  -4   8       20.47       15.72      3.25 o
   7  -4   8       23.85       23.98      3.68 o
   8  -4   8        1.65        2.17      3.85 o
   9  -4   8       17.34       24.95      5.36 o
  10  -4   8        1.69       -0.28      5.47 o
 -10  -3   8        9.54       12.20      6.22 o
  -9  -3   8        0.21        5.04      4.95 o
  -8  -3   8        0.74        1.45      4.84 o
  -7  -3   8        0.36       -2.97      3.47 o
  -6  -3   8        0.02        0.67      3.07 o
  -5  -3   8       17.49       11.84      2.44 o
  -4  -3   8       15.99       16.84      2.30 o
  -3  -3   8       36.92       38.93      2.09 o
  -2  -3   8      162.05      160.93      3.17 o
  -1  -3   8       31.11       43.92      1.89 o
   0  -3   8       29.58       31.63      1.85 o
   1  -3   8        2.52        5.38      1.56 o
   2  -3   8        2.12        2.96      1.44 o
   3  -3   8      103.07       88.19      2.27 o
   4  -3   8        7.29       10.53      1.75 o
   5  -3   8      263.19      288.07      5.57 o
   6  -3   8       12.17       18.60      2.60 o
   7  -3   8       47.21       61.27      4.64 o
   8  -3   8        0.17        1.99      4.22 o
   9  -3   8        0.01       -0.07      4.57 o
  10  -3   8        8.08       -2.76      5.11 o
  11  -3   8        1.14        3.15      5.98 o
 -10  -2   8        2.04        1.34      7.29 o
  -9  -2   8       13.21       11.80      4.47 o
  -8  -2   8        2.43       -2.33      3.84 o
  -7  -2   8        5.46       10.54      3.60 o
  -6  -2   8       11.69       10.88      3.20 o
  -5  -2   8       13.45        9.88      2.68 o
  -4  -2   8       51.06       46.56      3.50 o
  -3  -2   8        1.66        3.12      1.97 o
  -2  -2   8       42.38       47.51      1.96 o
  -1  -2   8      120.94      135.23      2.80 o
   0  -2   8       14.21        9.81      1.69 o
   1  -2   8        0.91       -1.43      1.43 o
   2  -2   8      151.40      156.33      2.67 o
   3  -2   8       61.92       69.93      2.66 o
   4  -2   8      337.89      330.52      5.18 o
   5  -2   8       15.68       17.46      2.39 o
   6  -2   8       61.66       62.04      2.55 o
   7  -2   8       37.86       35.73      2.63 o
   8  -2   8       18.24       25.69      3.59 o
   9  -2   8        0.01       -0.10      3.70 o
  10  -2   8        0.27       -5.45      5.45 o
  11  -2   8        6.44        4.59      5.54 o
 -10  -1   8        2.06       11.51      4.78 o
  -9  -1   8       25.95       25.82      4.64 o
  -8  -1   8        0.16        3.04      3.83 o
  -7  -1   8       24.25       24.85      3.66 o
  -6  -1   8        0.16       -0.25      3.02 o
  -5  -1   8        8.09        6.34      4.48 o
  -4  -1   8        3.14        1.81      2.11 o
  -3  -1   8      406.03      403.79      6.00 o
  -2  -1   8        1.56        1.10      1.56 o
  -1  -1   8      185.58      196.44      3.26 o
   0  -1   8       13.61       19.22      1.52 o
   1  -1   8        0.01       -0.19      1.39 o
   2  -1   8      101.83       94.34      2.39 o
   3  -1   8      247.53      240.18      3.39 o
   4  -1   8      301.21      281.43      3.91 o
   5  -1   8        5.36        2.45      1.80 o
   6  -1   8        7.62        5.81      2.01 o
   7  -1   8      365.06      361.91      5.60 o
   8  -1   8        7.21       11.35      2.91 o
   9  -1   8        1.82       -1.87      3.20 o
  10  -1   8        1.13       -4.02      4.02 o
  11  -1   8        0.06        1.51      4.65 o
  12  -1   8        7.41       10.65      6.20 o
 -10   0   8        1.02       -0.62      4.96 o
  -9   0   8        0.18       -5.23      5.38 o
  -8   0   8        1.29       -0.24      3.75 o
  -7   0   8       35.61       40.99      3.72 o
  -6   0   8       40.94       30.25      3.22 o
  -5   0   8      140.62      125.16      3.97 o
  -4   0   8      178.03      187.28     16.08 o
  -3   0   8      271.48      284.99      4.73 o
  -2   0   8     1028.03     1020.76     13.14 o
  -1   0   8      112.48      100.23      2.31 o
   0   0   8       10.64       13.45      1.38 o
   1   0   8      450.18      429.37      5.38 o
   2   0   8      123.85       96.89      2.40 o
   3   0   8      122.41       97.43      2.05 o
   4   0   8      208.27      193.53      3.10 o
   5   0   8      436.47      413.65      5.59 o
   6   0   8      215.03      229.88      4.04 o
   7   0   8       23.26       17.42      3.01 o
   8   0   8       21.63       23.89      4.54 o
   9   0   8        0.07       -3.68      3.68 o
  10   0   8        0.87       -3.96      3.96 o
  11   0   8       22.05       15.64      5.62 o
  12   0   8        0.32       -0.39      4.86 o
 -10   1   8        1.88        4.43      4.97 o
  -9   1   8        0.10       -4.43      4.43 o
  -8   1   8        6.70        0.55      3.99 o
  -7   1   8        7.37       18.54      3.73 o
  -6   1   8       24.25       21.38      3.32 o
  -5   1   8       24.90       33.49      2.90 o
  -4   1   8      127.06      142.92      4.03 o
  -3   1   8       99.82      100.42      2.88 o
  -2   1   8      800.19      793.10      9.98 o
  -1   1   8        6.53       10.20      2.50 o
   0   1   8      278.17      287.94      3.62 o
   1   1   8       85.76      105.53      2.65 o
   2   1   8       46.88       65.28      2.35 o
   3   1   8     1324.27     1467.99     17.39 o
   4   1   8      644.06      708.55      8.87 o
   5   1   8      665.79      671.53      8.93 o
   6   1   8       35.81       34.75      2.33 o
   7   1   8      142.76      145.21      4.57 o
   8   1   8        1.05       -3.13      3.13 o
   9   1   8       24.22       13.80      3.70 o
  10   1   8       11.71        2.20      4.13 o
  11   1   8        0.11       -4.41      4.41 o
  12   1   8        9.07       11.43      6.05 o
 -10   2   8       11.09        8.52      6.58 o
  -9   2   8        0.23        5.99      5.27 o
  -8   2   8        0.33       -0.45      4.12 o
  -7   2   8       29.17       32.04      3.74 o
  -6   2   8       23.12       28.25      3.85 o
  -5   2   8      191.64      172.57      4.80 o
  -4   2   8      453.38      390.89      6.07 o
  -3   2   8      305.84      299.34      4.96 o
  -2   2   8      168.05      165.22      3.06 o
  -1   2   8       54.25       38.63      1.53 o
   0   2   8        2.28        0.59      1.01 o
   1   2   8      365.19      462.85      5.31 o
   2   2   8      716.47      693.45      8.79 o
   3   2   8      238.83      203.59      3.73 o
   4   2   8      390.07      322.15      5.05 o
   5   2   8      355.45      355.38      5.57 o
   6   2   8       48.48       37.32      2.81 o
   7   2   8      143.62      147.30      4.57 o
   8   2   8       21.94       20.25      3.51 o
   9   2   8       11.72       11.54      3.78 o
  10   2   8        7.72        4.31      4.04 o
  11   2   8        1.27       -0.62      4.42 o
  12   2   8        7.40        7.88      5.66 o
 -10   3   8        2.26        2.69      6.45 o
  -9   3   8        0.29        6.45      5.32 o
  -8   3   8       12.20       22.89      4.75 o
  -7   3   8       16.49       17.84      4.01 o
  -6   3   8       32.20       26.33      3.40 o
  -5   3   8      193.53      180.31      4.96 o
  -4   3   8       59.91       64.98      2.77 o
  -3   3   8      450.41      430.59      5.79 o
  -2   3   8      347.51      363.01      4.59 o
  -1   3   8      227.73      206.14      3.07 o
   0   3   8       63.69       69.15      2.59 o
   1   3   8       57.34       56.13      1.59 o
   2   3   8     1187.31     1165.27     12.76 o
   3   3   8      300.82      285.40      4.18 o
   4   3   8      672.82      671.34      8.00 o
   5   3   8      266.80      236.76      4.36 o
   6   3   8      363.61      340.08      5.71 o
   7   3   8        2.32        2.38      2.85 o
   8   3   8        2.52       -0.28      3.18 o
   9   3   8       35.82       48.65      4.08 o
  10   3   8        0.22       -2.78      4.13 o
  11   3   8        9.96        9.68      4.53 o
  12   3   8        0.38       -3.99      5.72 o
  -9   4   8        5.95        3.63      6.06 o
  -8   4   8       35.11       41.82      5.80 o
  -7   4   8        9.51       11.17      3.91 o
  -6   4   8        1.15        0.02      3.44 o
  -5   4   8       75.12       83.20      2.99 o
  -4   4   8        7.36       16.81      2.53 o
  -3   4   8      224.21      187.23      3.94 o
  -2   4   8       14.56       10.48      1.86 o
  -1   4   8      134.78      121.61      2.52 o
   0   4   8      207.58      200.63      3.03 o
   1   4   8       25.84       19.60      1.36 o
   2   4   8     1192.22     1241.32     13.56 o
   3   4   8      724.74      739.56      8.59 o
   4   4   8      783.25      750.55      8.78 o
   5   4   8      150.70      145.66      6.56 o
   6   4   8       14.33       14.17      2.38 o
   7   4   8        8.69        5.15      2.74 o
   8   4   8        0.15       -1.29      2.98 o
   9   4   8       28.28       19.61      3.80 o
  10   4   8       34.18       29.90      4.42 o
  11   4   8        7.33        5.42      4.61 o
  12   4   8        5.26       10.66      4.43 o
  -9   5   8        1.58       -3.15      6.17 o
  -8   5   8        0.50       -0.74      5.42 o
  -7   5   8       55.98       46.78      5.45 o
  -6   5   8      136.33      130.32      5.83 o
  -5   5   8       57.07       53.83      3.13 o
  -4   5   8      412.62      380.02      6.21 o
  -3   5   8       59.55       75.83      2.54 o
  -2   5   8      129.25      114.81      2.92 o
  -1   5   8       97.39       95.54      2.33 o
   0   5   8       31.44       46.44      1.73 o
   1   5   8     1945.89     1936.46     19.09 o
   2   5   8     1001.30      972.15     10.07 o
   3   5   8     1605.18     1509.76     16.34 o
   4   5   8       91.81       97.05      2.52 o
   5   5   8      318.55      306.95      4.68 o
   6   5   8       51.21       60.25      2.80 o
   7   5   8        1.04        1.34      2.46 o
   8   5   8       20.62       16.15      4.10 o
   9   5   8       13.36       10.15      3.68 o
  10   5   8        1.16        0.60      3.98 o
  11   5   8       21.20       17.67      5.45 o
  12   5   8       15.54       18.91      5.18 o
  -8   6   8       22.15       32.11      6.24 o
  -7   6   8       68.79       76.65      6.01 o
  -6   6   8       54.81       46.48      5.09 o
  -5   6   8       35.73       31.30      3.64 o
  -4   6   8      224.87      220.14      5.50 o
  -3   6   8      106.76      105.24      3.73 o
  -2   6   8      565.47      480.78      6.30 o
  -1   6   8       40.84       36.03      1.97 o
   0   6   8       52.69       52.10      2.99 o
   1   6   8      285.41      273.03      3.77 o
   2   6   8      368.71      367.62      4.61 o
   3   6   8     2007.35     1965.66     20.96 o
   4   6   8      266.42      254.85      4.17 o
   5   6   8      113.74      120.19      3.04 o
   6   6   8        8.01        2.83      2.38 o
   7   6   8        1.05       -1.39      2.44 o
   8   6   8       14.59       11.58      3.98 o
   9   6   8        1.77       -4.03      4.26 o
  10   6   8       20.89       14.71      4.84 o
  11   6   8        0.40        2.76      4.48 o
  12   6   8        0.20       -7.29      7.29 o
  -8   7   8        1.23       -0.59      6.12 o
  -7   7   8        7.13        8.37      5.89 o
  -6   7   8       99.49      112.78      4.97 o
  -5   7   8        7.36        6.76      3.52 o
  -4   7   8       24.58       32.42      3.43 o
  -3   7   8       86.90      100.68      4.57 o
  -2   7   8        0.12        2.17      2.32 o
  -1   7   8        1.96        4.20      2.15 o
   0   7   8      167.30      148.09      4.11 o
   1   7   8       23.31       23.69      2.15 o
   2   7   8      633.13      657.72     10.75 o
   3   7   8        3.80        6.43      2.28 o
   4   7   8        1.75        2.60      2.77 o
   5   7   8       32.71       28.03      2.86 o
   6   7   8       16.43       18.29      3.42 o
   7   7   8       19.53       14.67      3.83 o
   8   7   8        1.19       -2.10      3.82 o
   9   7   8        1.73       -5.31      5.31 o
  10   7   8        0.73       -1.22      6.06 o
  11   7   8        0.07       -1.27      6.77 o
  12   7   8        6.44       10.27      7.48 o
  -7   8   8       13.08        8.94      8.03 o
  -6   8   8        2.11        1.00      4.31 o
  -5   8   8        0.67        2.70      3.80 o
  -4   8   8        0.55        1.41      3.52 o
  -3   8   8        8.71        7.80      3.17 o
  -2   8   8       12.27       11.50      2.49 o
  -1   8   8        1.79       -0.42      2.29 o
   0   8   8      402.65      341.91      5.54 o
   1   8   8      123.92      115.85      3.29 o
   2   8   8        3.71        1.67      2.63 o
   3   8   8      132.43      139.27      4.70 o
   4   8   8        5.44        6.87      2.63 o
   5   8   8      103.61       99.10      3.78 o
   6   8   8       28.22       24.58      3.89 o
   7   8   8        5.94        8.55      3.86 o
   8   8   8        2.94        8.79      4.12 o
   9   8   8        6.36        2.70      5.64 o
  10   8   8        0.14       -2.37      6.44 o
  11   8   8        3.76       10.66      6.79 o
  -6   9   8        0.35       -4.49      4.49 o
  -5   9   8        0.21        1.18      3.97 o
  -4   9   8       22.64       17.52      3.88 o
  -3   9   8       25.89       32.10      4.24 o
  -2   9   8        7.48        3.29      2.64 o
  -1   9   8       14.19       10.67      2.56 o
   0   9   8       26.41       24.28      2.58 o
   1   9   8       32.62       32.09      3.42 o
   2   9   8       76.52       76.41      3.00 o
   3   9   8       52.96       60.72      3.19 o
   4   9   8        2.99        5.33      2.81 o
   5   9   8        9.82       19.17      3.15 o
   6   9   8       28.17       30.02      4.02 o
   7   9   8        0.03       -1.53      4.60 o
   8   9   8        2.02       -1.13      4.34 o
   9   9   8        0.46        4.06      5.87 o
  10   9   8        1.49       -6.46      6.46 o
  11   9   8        1.89       -0.83     12.54 o
  -5  10   8        2.17        1.61      4.49 o
  -4  10   8        7.94       11.67      4.10 o
  -3  10   8        4.82       13.82      3.73 o
  -2  10   8        3.99        1.10      2.97 o
  -1  10   8        7.02       11.41      2.86 o
   0  10   8       23.05       17.53      2.80 o
   1  10   8       32.93       31.83      2.84 o
   2  10   8        2.92       -2.09      2.60 o
   3  10   8        1.27        4.49      2.96 o
   4  10   8       25.40       25.40      3.24 o
   5  10   8       15.61       13.59      3.32 o
   6  10   8        2.74        1.67      4.94 o
   7  10   8       15.49       15.81      4.48 o
   8  10   8        6.96        3.45      4.78 o
   9  10   8        3.03       -0.39      6.63 o
  10  10   8        0.01       -6.88      6.88 o
  -4  11   8        9.05       15.89      5.88 o
  -3  11   8        0.77       -3.46      4.16 o
  -2  11   8       13.23       11.90      3.37 o
  -1  11   8        7.69        6.94      3.11 o
   0  11   8        0.07        2.04      2.92 o
   1  11   8       19.00       25.66      3.07 o
   2  11   8        0.10       -1.33      2.87 o
   3  11   8        9.19       11.85      3.31 o
   4  11   8        0.65        4.69      3.48 o
   5  11   8        0.01        0.24      4.14 o
   6  11   8        0.00       -3.08      4.46 o
   7  11   8        0.08       -0.18      4.75 o
   8  11   8        6.59       12.70      5.44 o
   9  11   8        0.18       -6.22      6.22 o
  -2  12   8        1.76       -0.76      4.89 o
  -1  12   8        1.03        3.23      3.69 o
   0  12   8        0.24        8.13      4.90 o
   1  12   8        2.93       -0.92      3.48 o
   2  12   8        0.44        3.84      4.51 o
   3  12   8        0.35       -3.60      3.60 o
   4  12   8        3.30        8.87      6.66 o
   5  12   8        1.37       -2.27      5.02 o
   6  12   8        0.03       -4.91      4.91 o
   7  12   8        2.49       11.59      5.46 o
   1  13   8        0.93        4.64      4.87 o
   2  13   8        1.53       -1.58      4.19 o
   3  13   8        0.80       -0.09      4.63 o
   4  13   8        0.27        7.50      6.44 o
  -3 -10   9        0.00       -4.17      5.03 o
  -2 -10   9        0.97       10.47      6.32 o
  -1 -10   9        1.44        3.00      5.58 o
   0 -10   9        1.45        2.33      3.71 o
   1 -10   9        0.07       -0.65      4.40 o
   2 -10   9        0.00        2.85      5.49 o
  -5  -9   9        0.98        0.58      5.44 o
  -4  -9   9        0.12        2.49      8.76 o
  -3  -9   9        0.40        1.84      8.82 o
  -2  -9   9        0.07        3.78      4.30 o
  -1  -9   9       10.03       17.97      4.85 o
   0  -9   9        4.47        7.20      3.66 o
   1  -9   9        0.30       -1.97      3.64 o
   2  -9   9        0.13        7.34      3.84 o
   3  -9   9        0.46       -2.01      5.35 o
   4  -9   9        1.61        1.29      4.65 o
   5  -9   9        0.00       -4.76      4.85 o
  -7  -8   9        0.08       -6.40      6.40 o
  -6  -8   9        2.59        2.64      5.79 o
  -5  -8   9        1.72       -2.84      6.89 o
  -4  -8   9        0.05        1.16      4.31 o
  -3  -8   9        0.30       -0.91      5.23 o
  -2  -8   9        0.33       -2.45      3.78 o
  -1  -8   9        0.27        0.17      2.84 o
   0  -8   9        5.83       13.16      3.34 o
   1  -8   9        3.12        0.65      3.26 o
   2  -8   9        0.40        0.96      3.15 o
   3  -8   9        1.44        1.68      3.28 o
   4  -8   9        0.08        1.14      4.17 o
   5  -8   9        0.01        1.79      4.34 o
   6  -8   9        0.45       -4.63      4.63 o
  -8  -7   9        1.08       -4.71      9.04 o
  -7  -7   9        0.05        3.61     10.31 o
  -6  -7   9        1.97        1.45      5.81 o
  -5  -7   9        0.08        2.64      4.24 o
  -4  -7   9        3.54        3.44      5.17 o
  -3  -7   9        6.28        3.68      5.45 o
  -2  -7   9        0.09       -1.29      3.51 o
  -1  -7   9        0.80        0.68      2.72 o
   0  -7   9        1.83        2.54      3.11 o
   1  -7   9       67.80       59.90      3.50 o
   2  -7   9       17.56       14.37      3.77 o
   3  -7   9        0.16       -2.38      2.99 o
   4  -7   9        0.17        1.90      3.60 o
   5  -7   9        8.44        2.47      3.91 o
   6  -7   9        4.10        1.95      4.18 o
   7  -7   9        0.08        5.29      4.57 o
   8  -7   9        0.90       -4.96      6.07 o
  -8  -6   9       33.38       29.44      6.99 o
  -7  -6   9        0.02       -5.54     12.67 o
  -6  -6   9        0.17        4.21      5.41 o
  -5  -6   9        1.14        2.39      4.20 o
  -4  -6   9       20.19       15.05      3.85 o
  -3  -6   9        3.67       -0.71      3.44 o
  -2  -6   9        4.39        2.94      3.38 o
  -1  -6   9        0.18        5.15      2.43 o
   0  -6   9        1.17       -2.57      2.57 o
   1  -6   9        1.05       -1.65      3.88 o
   2  -6   9       11.98       14.00      2.66 o
   3  -6   9        8.57        1.98      2.73 o
   4  -6   9        7.03        7.62      3.25 o
   5  -6   9        0.97        4.00      3.42 o
   6  -6   9        0.76        8.02      3.88 o
   7  -6   9        1.63        0.54      4.20 o
   8  -6   9        0.00       -4.44      4.44 o
   9  -6   9        0.09       -5.62      7.66 o
  -9  -5   9        2.11       -6.87      6.87 o
  -8  -5   9        0.02       -3.78      6.34 o
  -7  -5   9        0.02       -5.57      6.41 o
  -6  -5   9        0.27        0.99      5.17 o
  -5  -5   9       10.21        8.75      4.57 o
  -4  -5   9        0.32       -2.74      3.43 o
  -3  -5   9       40.05       40.93      3.76 o
  -2  -5   9       11.24       10.13      3.14 o
  -1  -5   9        0.56        2.39      2.50 o
   0  -5   9        2.46        5.69      2.56 o
   1  -5   9       33.15       29.68      2.86 o
   2  -5   9       26.19       20.50      2.44 o
   3  -5   9       70.76       73.90      3.04 o
   4  -5   9       57.45       54.40      3.45 o
   5  -5   9       13.24       13.51      3.30 o
   6  -5   9        0.07       -3.39      3.39 o
   7  -5   9        3.22       -1.08      4.93 o
   8  -5   9        4.28       -1.56      5.03 o
   9  -5   9        4.32        2.38      5.57 o
  -9  -4   9        0.14        2.99      6.98 o
  -8  -4   9        1.25        9.14      6.26 o
  -7  -4   9        5.85       -0.62      5.69 o
  -6  -4   9       49.75       45.53      4.37 o
  -5  -4   9        1.46       -2.62      3.10 o
  -4  -4   9        3.53        1.08      2.89 o
  -3  -4   9       55.14       57.78      4.06 o
  -2  -4   9       43.65       41.65      2.79 o
  -1  -4   9       13.77        8.30      2.11 o
   0  -4   9       23.53       14.94      2.15 o
   1  -4   9       10.04       10.97      2.33 o
   2  -4   9        5.31        1.39      1.91 o
   3  -4   9        6.40        0.29      2.29 o
   4  -4   9       20.43       26.08      2.99 o
   5  -4   9       18.27       12.06      3.09 o
   6  -4   9        3.68       -0.43      3.23 o
   7  -4   9        0.51        4.74      3.54 o
   8  -4   9        1.69       -2.04      4.63 o
   9  -4   9       10.08       12.52      6.49 o
  10  -4   9        0.01        2.15      5.80 o
  -9  -3   9        0.79       -3.25      5.47 o
  -8  -3   9       11.86       10.27      4.95 o
  -7  -3   9       20.48       24.99      4.45 o
  -6  -3   9        0.12       -0.14      3.20 o
  -5  -3   9        0.54        3.04      3.03 o
  -4  -3   9        7.16        5.12      2.41 o
  -3  -3   9       30.91       25.65      2.68 o
  -2  -3   9       45.98       57.71      2.55 o
  -1  -3   9       17.36        8.31      1.80 o
   0  -3   9        7.13       12.52      1.83 o
   1  -3   9        8.74        6.61      1.75 o
   2  -3   9      168.93      156.01      3.25 o
   3  -3   9        1.22        0.09      1.69 o
   4  -3   9        2.44        1.08      1.96 o
   5  -3   9       53.13       56.69      2.86 o
   6  -3   9       99.00      102.66      3.52 o
   7  -3   9       25.51       20.65      3.48 o
   8  -3   9        0.07       -1.37      4.27 o
   9  -3   9        0.18       -3.11      4.90 o
  10  -3   9        2.81        0.04      7.39 o
  11  -3   9        5.99        8.87      7.99 o
 -10  -2   9        0.43       16.99      6.12 o
  -9  -2   9       11.56       12.33      5.38 o
  -8  -2   9        0.51       -4.14      4.14 o
  -7  -2   9        6.55        1.79      3.45 o
  -6  -2   9       15.06       14.92      3.30 o
  -5  -2   9        9.44        8.63      3.59 o
  -4  -2   9      206.23      215.47      4.51 o
  -3  -2   9       68.05       84.53      2.89 o
  -2  -2   9       32.05       41.89      2.30 o
  -1  -2   9      201.53      190.85      3.29 o
   0  -2   9       32.19       24.48      1.85 o
   1  -2   9      173.05      157.83      3.19 o
   2  -2   9        7.15        3.41      1.67 o
   3  -2   9      157.28      168.07      3.75 o
   4  -2   9        1.52       -1.42      1.80 o
   5  -2   9      112.84      124.52      5.70 o
   6  -2   9       20.79       19.66      3.17 o
   7  -2   9       71.43       81.93      3.42 o
   8  -2   9       12.53       10.43      5.79 o
   9  -2   9        0.10       -4.51      4.51 o
  10  -2   9       19.14        4.16      5.14 o
  11  -2   9        0.94       -0.97      7.23 o
 -10  -1   9        0.78        5.32      5.37 o
  -9  -1   9        3.32        1.07      5.14 o
  -8  -1   9        0.04       -0.78      4.07 o
  -7  -1   9        2.74        6.09      3.67 o
  -6  -1   9        0.26       -0.42      3.18 o
  -5  -1   9        8.62       12.72      3.07 o
  -4  -1   9       47.79       53.48      3.16 o
  -3  -1   9        0.26       -0.08      2.21 o
  -2  -1   9        0.05        2.05      1.95 o
  -1  -1   9        0.23        1.19      1.44 o
   0  -1   9        6.57        4.17      1.55 o
   1  -1   9       67.66       77.97      2.24 o
   2  -1   9      152.19      194.84      3.43 o
   3  -1   9      263.43      284.18      4.51 o
   4  -1   9      115.23      130.11      3.01 o
   5  -1   9      152.93      161.20      3.49 o
   6  -1   9       15.58       20.54      2.34 o
   7  -1   9       23.79       17.42      2.69 o
   8  -1   9       44.32       38.49      3.22 o
   9  -1   9        5.13        1.96      3.71 o
  10  -1   9        4.44        3.40      4.18 o
  11  -1   9        8.57       11.81      6.87 o
  12  -1   9        0.02       -7.90      7.90 o
 -10   0   9        3.79       -1.75      5.22 o
  -9   0   9        1.75        6.15      4.55 o
  -8   0   9        0.14       -1.36      4.10 o
  -7   0   9       22.39       24.85      3.88 o
  -6   0   9        8.80       12.30      3.30 o
  -5   0   9      117.55      122.80      4.30 o
  -4   0   9        0.81       -0.45      2.62 o
  -3   0   9       62.50       67.67      3.20 o
  -2   0   9        0.05       -0.45      1.97 o
  -1   0   9        6.01        1.49      1.56 o
   0   0   9      378.24      381.53      5.10 o
   1   0   9       57.79       54.28      2.02 o
   2   0   9      668.69      628.26      7.56 o
   3   0   9      263.59      241.82      3.94 o
   4   0   9      100.90       98.56      2.59 o
   5   0   9        1.22       -1.53      1.74 o
   6   0   9       63.27       70.47      2.65 o
   7   0   9        6.44        3.92      2.62 o
   8   0   9        4.19        2.45      2.85 o
   9   0   9       16.40       12.57      3.24 o
  10   0   9        2.32        3.76      3.61 o
  11   0   9        6.53       15.49      4.64 o
  12   0   9        0.25       -6.96      7.95 o
 -10   1   9        3.41        1.79      8.93 o
  -9   1   9        0.04        7.78      4.70 o
  -8   1   9        0.22        2.70      4.02 o
  -7   1   9       63.15       62.63      4.29 o
  -6   1   9        0.83        0.90      3.31 o
  -5   1   9      155.01      161.26      4.87 o
  -4   1   9       95.43      113.24      3.73 o
  -3   1   9       58.87       70.59      3.23 o
  -2   1   9       11.75       10.43      1.80 o
  -1   1   9        1.76        2.07      1.70 o
   0   1   9      695.26      649.21      7.05 o
   1   1   9      440.72      400.58      5.77 o
   2   1   9      284.71      268.11      4.65 o
   3   1   9       51.62       55.63      2.24 o
   4   1   9      273.69      262.99      6.45 o
   5   1   9       19.68       21.60      1.81 o
   6   1   9        1.34       -0.60      2.69 o
   7   1   9       23.99       24.31      3.18 o
   8   1   9       12.85       12.69      3.34 o
   9   1   9       14.13       15.60      3.82 o
  10   1   9       14.19       11.92      4.29 o
  11   1   9        1.04       -1.18      4.63 o
  12   1   9        0.44       -2.13      5.96 o
 -10   2   9        1.58        7.23      6.10 o
  -9   2   9       16.23       20.32      5.73 o
  -8   2   9        1.60        6.13      4.34 o
  -7   2   9        4.31        8.75      4.76 o
  -6   2   9        7.77       13.31      3.48 o
  -5   2   9       18.98        9.86      3.07 o
  -4   2   9      133.19      129.51      4.10 o
  -3   2   9       21.97       25.71      2.33 o
  -2   2   9        0.31       -1.84      1.84 o
  -1   2   9       41.37       48.40      1.92 o
   0   2   9       30.56       40.86      1.43 o
   1   2   9      705.92      722.16     10.94 o
   2   2   9      662.58      692.13      8.94 o
   3   2   9      616.47      587.59      7.93 o
   4   2   9      121.46      102.23      3.00 o
   5   2   9        2.55        4.18      4.29 o
   6   2   9       12.64       14.80      2.84 o
   7   2   9       79.23       81.66      3.77 o
   8   2   9      126.83      116.26      4.38 o
   9   2   9       59.00       66.68      4.35 o
  10   2   9       13.10       10.40      4.21 o
  11   2   9       17.48       21.78      4.86 o
  12   2   9        1.07        3.25      5.16 o
  -9   3   9        0.54       -4.86      4.86 o
  -8   3   9       69.87       76.48      7.64 o
  -7   3   9        2.51        0.43      3.82 o
  -6   3   9      134.18      125.71      5.56 o
  -5   3   9       38.51       38.43      3.31 o
  -4   3   9      112.17      111.98      3.48 o
  -3   3   9       11.58       15.57      2.05 o
  -2   3   9       39.37       30.27      1.98 o
  -1   3   9      550.96      556.82      6.33 o
   0   3   9     2474.40     2425.62     23.74 o
   1   3   9     1993.66     1920.84     18.97 o
   2   3   9      909.99      804.27      9.29 o
   3   3   9      351.61      288.24      4.33 o
   4   3   9       80.74       63.07      2.76 o
   5   3   9        4.79        3.93      2.20 o
   6   3   9      125.28      123.65      4.07 o
   7   3   9       28.61       28.25      3.34 o
   8   3   9       31.50       30.46      3.65 o
   9   3   9       23.14       29.62      3.85 o
  10   3   9      101.19      121.65      6.99 o
  11   3   9       11.05       12.99      4.51 o
  12   3   9        1.99       -3.73      5.03 o
  -9   4   9       27.68       27.78      6.27 o
  -8   4   9       30.87       29.17      5.86 o
  -7   4   9       11.91        9.83      4.89 o
  -6   4   9      100.56      110.86      4.73 o
  -5   4   9       66.34       76.44      3.51 o
  -4   4   9      234.82      221.78      4.36 o
  -3   4   9        8.99        6.57      2.02 o
  -2   4   9      186.43      184.54      3.60 o
  -1   4   9      427.02      446.69      5.40 o
   0   4   9      437.19      415.40      5.26 o
   1   4   9     2227.57     2150.17     21.16 o
   2   4   9      994.62      945.49     10.76 o
   3   4   9      364.88      342.43      4.88 o
   4   4   9       11.72        5.78      2.13 o
   5   4   9       54.18       40.35      2.59 o
   6   4   9       10.22       19.40      2.51 o
   7   4   9       61.44       67.36      4.44 o
   8   4   9       79.65       75.63      3.98 o
   9   4   9       53.31       54.88      4.23 o
  10   4   9        1.32        5.78      4.28 o
  11   4   9        1.24        4.21      4.72 o
  12   4   9        0.32       -5.13      5.13 o
  -9   5   9       19.59       25.40     10.94 o
  -8   5   9        2.81       -5.69      5.69 o
  -7   5   9      102.02      107.63      6.37 o
  -6   5   9       14.36       18.55      9.37 o
  -5   5   9       76.15       83.72      4.18 o
  -4   5   9       12.37        8.89      2.82 o
  -3   5   9        0.95       -0.93      2.09 o
  -2   5   9      127.81      148.02      3.68 o
  -1   5   9       70.16       64.44      2.77 o
   0   5   9      478.53      463.76      5.54 o
   1   5   9      801.50      793.89      8.52 o
   2   5   9       13.10       13.26      1.84 o
   3   5   9       18.94       20.99      1.94 o
   4   5   9       17.85       11.82      2.22 o
   5   5   9       13.32       17.49      2.40 o
   6   5   9      118.82      120.17      3.66 o
   7   5   9       16.03       22.06      3.24 o
   8   5   9        0.91        0.13      3.36 o
   9   5   9        6.56        2.09      3.69 o
  10   5   9       10.57        9.24      4.33 o
  11   5   9        5.31        9.81      5.25 o
  12   5   9        4.23        1.68      5.76 o
  -8   6   9        0.39       -8.04      8.04 o
  -7   6   9        0.69       -5.24      5.24 o
  -6   6   9        0.93        8.63      4.79 o
  -5   6   9       15.24       19.50      3.77 o
  -4   6   9       17.21       15.37      3.31 o
  -3   6   9        7.70        6.54      2.96 o
  -2   6   9      691.21      589.76      8.26 o
  -1   6   9      351.20      301.41      7.22 o
   0   6   9      427.10      452.62      5.97 o
   1   6   9       29.52       33.09      1.86 o
   2   6   9      698.50      705.11      7.79 o
   3   6   9      339.46      347.17      6.75 o
   4   6   9      112.39      113.02      2.94 o
   5   6   9       70.18       64.59      2.83 o
   6   6   9       10.67       11.61      3.64 o
   7   6   9      116.21      124.13      3.86 o
   8   6   9       18.66       34.88      5.21 o
   9   6   9        8.74        0.39      4.42 o
  10   6   9       11.26       20.46      5.22 o
  11   6   9        0.22        8.89      5.47 o
  12   6   9        1.63       -0.58      7.52 o
  -7   7   9        4.82        2.13      5.71 o
  -6   7   9        1.08       -0.03      5.17 o
  -5   7   9       14.49       18.55      5.34 o
  -4   7   9        7.56        8.55      3.37 o
  -3   7   9       74.03       65.88      4.16 o
  -2   7   9      102.00       87.90      3.68 o
  -1   7   9      117.53      125.69      5.43 o
   0   7   9      218.16      206.57      4.33 o
   1   7   9      351.70      337.26      5.49 o
   2   7   9       10.94       13.69      2.53 o
   3   7   9        6.85       11.31      3.56 o
   4   7   9      105.03       98.20      3.60 o
   5   7   9        8.75        4.99      3.24 o
   6   7   9       64.56       54.11      4.11 o
   7   7   9       15.59       20.94      5.32 o
   8   7   9       14.01        7.77      5.15 o
   9   7   9       36.14       41.31      6.09 o
  10   7   9       11.71       14.86      6.50 o
  11   7   9        4.13       -4.56      6.04 o
  -7   8   9        0.18       -6.01      6.01 o
  -6   8   9       22.60       25.19      5.60 o
  -5   8   9        0.41        2.46      3.87 o
  -4   8   9       23.68       31.77      6.98 o
  -3   8   9       21.12       15.61      3.35 o
  -2   8   9       41.69       40.30      3.36 o
  -1   8   9      259.67      235.70      4.91 o
   0   8   9        4.27        8.25      2.42 o
   1   8   9      113.98      124.59      3.47 o
   2   8   9       21.50       27.01      2.55 o
   3   8   9       52.57       54.76      3.62 o
   4   8   9       76.66       68.43      3.43 o
   5   8   9       41.69       39.18      3.90 o
   6   8   9        2.74        7.01      7.32 o
   7   8   9        2.76       -0.51      3.92 o
   8   8   9       30.05       28.60      5.57 o
   9   8   9        0.12        3.63      5.83 o
  10   8   9        4.78        4.40      6.59 o
  11   8   9        1.77        5.53      7.06 o
  -6   9   9        1.99        9.36      5.92 o
  -5   9   9       12.71       10.14      8.30 o
  -4   9   9        1.01        4.11      3.90 o
  -3   9   9        0.63       -1.12      3.52 o
  -2   9   9       31.85       33.92      3.58 o
  -1   9   9       59.06       59.44      3.20 o
   0   9   9       17.26       20.30      2.74 o
   1   9   9       46.01       47.76      2.87 o
   2   9   9       21.48       26.96      2.75 o
   3   9   9        2.50        1.31      2.86 o
   4   9   9        0.86        1.33      3.02 o
   5   9   9        0.97        4.14      3.73 o
   6   9   9       14.59       11.99      4.07 o
   7   9   9       31.02       28.87      4.72 o
   8   9   9        0.76        0.98      4.42 o
   9   9   9        9.89       10.32      6.23 o
  10   9   9        1.86       -1.04      6.50 o
  -5  10   9        1.52        4.75      5.82 o
  -4  10   9       23.88       20.82      4.47 o
  -3  10   9        0.11       -1.62      3.84 o
  -2  10   9       13.70       12.02      3.79 o
  -1  10   9       13.60       13.29      4.64 o
   0  10   9       12.92       17.78      2.95 o
   1  10   9        0.19        0.38      2.82 o
   2  10   9       12.65       13.21      3.75 o
   3  10   9        3.15        3.84      3.12 o
   4  10   9        0.20       -1.83      4.63 o
   5  10   9        1.08        0.91      4.10 o
   6  10   9        0.52       -3.61      4.18 o
   7  10   9       11.53       17.01      4.69 o
   8  10   9       10.70        5.58      4.85 o
   9  10   9        0.48        4.20      6.64 o
  10  10   9        0.16        2.58      7.25 o
  -3  11   9        9.90       13.91      4.50 o
  -2  11   9        6.85        3.97      4.09 o
  -1  11   9        2.82        6.59      3.88 o
   0  11   9        6.22        9.97      3.20 o
   1  11   9        0.05       -2.30      3.12 o
   2  11   9        0.83       -3.12      3.12 o
   3  11   9        1.55        0.80      3.37 o
   4  11   9        0.13       -0.45      4.17 o
   5  11   9        4.84        3.70      4.50 o
   6  11   9        0.04        3.37      4.64 o
   7  11   9        0.39       -2.82      4.92 o
   8  11   9        0.12       -1.97      5.34 o
  -1  12   9        0.10       -0.40      6.11 o
   0  12   9        3.91       -2.06      3.52 o
   1  12   9        0.06        2.65      3.53 o
   2  12   9        0.75       -0.13      3.88 o
   3  12   9        0.00        1.43      3.84 o
   4  12   9        1.45       -1.50      4.85 o
   5  12   9        0.04        0.91      4.96 o
   6  12   9        4.42        0.84      5.23 o
   7  12   9        3.01       -5.38      5.38 o
  -4  -9  10        0.51       -5.15      5.15 o
  -3  -9  10        0.27       -0.34      4.88 o
  -2  -9  10        0.66        2.89      4.85 o
  -1  -9  10        4.80        1.25      4.76 o
   0  -9  10        9.48        8.49      4.02 o
   1  -9  10        2.95       -0.31      6.15 o
   2  -9  10        2.08        5.54      5.61 o
   3  -9  10        2.59        4.48      5.40 o
  -6  -8  10        0.08        0.39      6.76 o
  -5  -8  10        5.30        5.18      5.18 o
  -4  -8  10        0.12        3.82      4.80 o
  -3  -8  10        0.28       -0.35      4.36 o
  -2  -8  10        1.23       -3.10      5.57 o
  -1  -8  10        0.16       -3.51      3.51 o
   0  -8  10        2.60        4.76      4.31 o
   1  -8  10        0.34       -1.36      4.34 o
   2  -8  10        1.06       -1.47      5.23 o
   3  -8  10        0.40        7.40      4.26 o
   4  -8  10        0.08       -4.34      4.34 o
   5  -8  10        0.00       -0.54      5.30 o
  -7  -7  10        0.00       13.16      7.30 o
  -6  -7  10        0.96        6.34      9.87 o
  -5  -7  10        0.13       -4.49      4.49 o
  -4  -7  10        0.15       -0.39      5.97 o
  -3  -7  10        0.58        4.98      4.20 o
  -2  -7  10        0.54       -1.50      3.89 o
  -1  -7  10        1.52        4.51      3.29 o
   0  -7  10       23.81       23.75      4.06 o
   1  -7  10       15.92       23.54      4.11 o
   2  -7  10       12.54        9.22      4.11 o
   3  -7  10       10.76       13.19      4.04 o
   4  -7  10       15.97       26.02      4.12 o
   5  -7  10       17.60       17.47      4.91 o
   6  -7  10        2.96        1.20      5.11 o
   7  -7  10        0.46        7.00      5.57 o
  -7  -6  10       18.93       11.85      6.88 o
  -6  -6  10        0.07       -0.23      6.49 o
  -5  -6  10        4.60        0.52      5.65 o
  -4  -6  10        0.01        1.23      4.06 o
  -3  -6  10       18.26       11.50      3.87 o
  -2  -6  10        0.57        1.20      3.60 o
  -1  -6  10        2.20        5.84      4.10 o
   0  -6  10        0.79        5.01      3.63 o
   1  -6  10        0.06       -0.06      3.60 o
   2  -6  10       11.19        9.34      3.68 o
   3  -6  10        0.01       -1.29      3.18 o
   4  -6  10        9.37        4.58      3.53 o
   5  -6  10        3.03        3.19      3.89 o
   6  -6  10        0.16        2.01      6.09 o
   7  -6  10        0.02       -3.30      5.19 o
   8  -6  10        2.25       -6.02      7.03 o
  -8  -5  10        4.10       13.94      7.31 o
  -7  -5  10        2.41       -4.45      6.07 o
  -6  -5  10        0.71        7.10      7.35 o
  -5  -5  10        2.10        5.01      5.21 o
  -4  -5  10        2.25        1.47      3.91 o
  -3  -5  10        0.02       -0.42      3.58 o
  -2  -5  10        0.37       -0.98      3.31 o
  -1  -5  10        0.03       -2.07      2.84 o
   0  -5  10        5.62        5.74      3.33 o
   1  -5  10       24.14       28.00      3.59 o
   2  -5  10       38.59       31.17      4.17 o
   3  -5  10       36.58       38.79      3.31 o
   4  -5  10       24.40       24.76      3.36 o
   5  -5  10       15.77       20.58      3.69 o
   6  -5  10       28.40       26.92      4.64 o
   7  -5  10       11.08       13.34      4.81 o
   8  -5  10        4.10        7.75      6.43 o
   9  -5  10        1.97        6.60      7.18 o
  -9  -4  10        0.01       -1.29      7.29 o
  -8  -4  10        0.72       11.72      6.97 o
  -7  -4  10        0.50       -2.63      6.12 o
  -6  -4  10        9.26        8.76      5.89 o
  -5  -4  10       27.79       27.34      5.30 o
  -4  -4  10       11.69       16.68      3.85 o
  -3  -4  10       11.86        7.15      2.97 o
  -2  -4  10        0.62       -2.10      2.66 o
  -1  -4  10        5.44        4.23      2.32 o
   0  -4  10        5.22        6.08      3.41 o
   1  -4  10       17.07       18.28      3.34 o
   2  -4  10        4.65        2.76      3.18 o
   3  -4  10        0.31       -1.20      2.76 o
   4  -4  10        3.92        0.88      2.90 o
   5  -4  10        3.63        0.07      3.67 o
   6  -4  10        9.30       18.06      4.21 o
   7  -4  10        2.88       -3.76      4.45 o
   8  -4  10        1.91       -0.36      6.36 o
   9  -4  10        0.61        0.42      7.03 o
  10  -4  10        0.60        2.04      7.41 o
  -9  -3  10        0.02       -7.23      7.23 o
  -8  -3  10        1.33       -2.32      6.08 o
  -7  -3  10        0.04       -3.74      4.61 o
  -6  -3  10        2.55        3.49      4.14 o
  -5  -3  10        5.04        4.74      3.97 o
  -4  -3  10        8.35        1.05      3.02 o
  -3  -3  10        2.82        4.45      2.54 o
  -2  -3  10        4.61        4.46      3.20 o
  -1  -3  10        4.37        2.66      2.14 o
   0  -3  10       18.47       12.58      2.25 o
   1  -3  10        1.20        1.45      2.22 o
   2  -3  10       36.78       52.58      3.70 o
   3  -3  10        0.59        2.11      2.24 o
   4  -3  10       58.99       75.72      2.99 o
   5  -3  10        0.44       -2.49      2.49 o
   6  -3  10       24.60       24.10      4.06 o
   7  -3  10        6.98        3.75      5.66 o
   8  -3  10        0.77        4.02      5.94 o
   9  -3  10        5.49        2.55      6.54 o
  10  -3  10        2.02        7.22      8.83 o
  -9  -2  10        0.29        5.71      5.60 o
  -8  -2  10        2.64       -3.12      5.27 o
  -7  -2  10        2.62       11.29      3.91 o
  -6  -2  10        3.41        4.22      3.49 o
  -5  -2  10        0.45       -0.86      3.28 o
  -4  -2  10        1.53        1.33      2.98 o
  -3  -2  10        2.71       -2.36      2.36 o
  -2  -2  10       38.59       23.55      2.36 o
  -1  -2  10       15.02       19.55      2.74 o
   0  -2  10       54.31       55.79      2.59 o
   1  -2  10       47.53       62.18      2.57 o
   2  -2  10      142.65      159.20      3.83 o
   3  -2  10        0.64       -1.12      2.16 o
   4  -2  10       47.77       62.03      2.84 o
   5  -2  10        3.62       -1.02      2.47 o
   6  -2  10        2.49       -2.58      3.25 o
   7  -2  10        2.99        8.72      4.00 o
   8  -2  10        2.46       -3.04      4.34 o
   9  -2  10       11.15       11.81     10.63 o
  10  -2  10        0.18       -4.90      6.63 o
  11  -2  10        0.73       -2.98      7.63 o
  -9  -1  10        0.12        2.06      4.95 o
  -8  -1  10        1.55       -0.55      4.42 o
  -7  -1  10        1.97       -2.70      4.54 o
  -6  -1  10       33.65       45.52      4.19 o
  -5  -1  10        6.55       13.14      3.40 o
  -4  -1  10        8.84       19.58      4.47 o
  -3  -1  10        3.98        4.64      2.84 o
  -2  -1  10       21.10       18.98      2.38 o
  -1  -1  10      311.00      315.50      4.76 o
   0  -1  10      108.06      104.16      2.96 o
   1  -1  10       33.72       35.66      2.26 o
   2  -1  10       19.80       28.26      3.75 o
   3  -1  10        3.69        9.68      2.19 o
   4  -1  10       40.15       32.39      3.65 o
   5  -1  10        6.81        7.42      2.49 o
   6  -1  10        4.83        0.15      3.07 o
   7  -1  10        9.12        8.44      3.35 o
   8  -1  10        2.06        2.05      3.58 o
   9  -1  10        5.11        0.88      5.21 o
  10  -1  10        0.21        1.97      5.07 o
  11  -1  10        0.75       -1.86      7.39 o
  -9   0  10        2.29       -5.52      5.52 o
  -8   0  10        1.55        2.95      4.38 o
  -7   0  10        6.21        5.80      4.16 o
  -6   0  10        1.36        3.73      3.75 o
  -5   0  10        0.68        4.13      3.35 o
  -4   0  10        3.43        2.93      2.91 o
  -3   0  10       41.66       44.54      3.16 o
  -2   0  10       22.92       21.82      2.74 o
  -1   0  10      154.03      158.18      3.58 o
   0   0  10       31.20       32.39      2.24 o
   1   0  10      182.31      188.39      3.99 o
   2   0  10        2.86        5.29      2.04 o
   3   0  10      125.55      122.74      3.44 o
   4   0  10       13.52       16.20      2.37 o
   5   0  10        2.20       -1.81      2.29 o
   6   0  10      249.16      234.23      5.72 o
   7   0  10       57.56       55.99      3.83 o
   8   0  10       63.52       73.64      4.29 o
   9   0  10       15.12       14.04      6.58 o
  10   0  10       23.73       21.35      5.18 o
  11   0  10        1.82       -0.83      5.62 o
  12   0  10        0.02       -2.00      7.63 o
  -9   1  10       14.08       19.30      5.09 o
  -8   1  10        0.37        0.04      4.42 o
  -7   1  10       15.64       14.01      4.28 o
  -6   1  10        7.41        4.31      6.20 o
  -5   1  10        1.31       -3.23      3.23 o
  -4   1  10        2.85        2.36      2.94 o
  -3   1  10      146.06      118.43      5.81 o
  -2   1  10      258.85      228.21      5.20 o
  -1   1  10     1346.45     1290.65     17.51 o
   0   1  10      397.38      408.89      6.14 o
   1   1  10      546.26      499.81      7.04 o
   2   1  10      145.01      131.12      3.49 o
   3   1  10       47.82       49.09      3.25 o
   4   1  10      248.98      223.04      4.48 o
   5   1  10      152.61      133.97      4.34 o
   6   1  10       66.52       76.85      4.27 o
   7   1  10       47.38       43.06      3.56 o
   8   1  10       97.99       93.07      8.48 o
   9   1  10       59.86       66.17      4.54 o
  10   1  10        1.87        3.44      4.76 o
  11   1  10        0.70       -1.38      4.78 o
  12   1  10        0.90        0.56      6.27 o
  -9   2  10        1.58        9.70      5.79 o
  -8   2  10        1.24        1.81      4.98 o
  -7   2  10       65.29       94.02      8.63 o
  -6   2  10       20.74       26.48      3.87 o
  -5   2  10       79.80       94.00      4.19 o
  -4   2  10       69.32       58.65      3.61 o
  -3   2  10       83.56       84.06      3.51 o
  -2   2  10      686.95      714.98      9.48 o
  -1   2  10      324.15      321.73      4.71 o
   0   2  10     2514.32     2480.29     26.29 o
   1   2  10       19.51       12.16      2.28 o
   2   2  10       46.25       45.90      2.41 o
   3   2  10       79.11       81.21      3.86 o
   4   2  10       30.35       21.73      3.97 o
   5   2  10      115.37      105.45      5.02 o
   6   2  10       73.66       76.10      3.98 o
   7   2  10      132.19      134.05      4.67 o
   8   2  10       21.73       23.64      3.83 o
   9   2  10        4.60        7.90      3.99 o
  10   2  10        5.75        7.90      4.45 o
  11   2  10        0.11       -3.76      4.79 o
  12   2  10        1.10       -0.30      6.57 o
  -9   3  10       10.26       20.26      8.89 o
  -8   3  10        2.65       -2.51      4.75 o
  -7   3  10        3.13       10.58      4.74 o
  -6   3  10       24.05       29.83      3.62 o
  -5   3  10        0.30        0.00      2.97 o
  -4   3  10      123.86      124.76      3.84 o
  -3   3  10        2.65       10.28      2.67 o
  -2   3  10      345.11      286.22      4.55 o
  -1   3  10      198.07      176.30      3.41 o
   0   3  10      158.99      143.30      2.99 o
   1   3  10      271.83      285.95      5.00 o
   2   3  10      262.46      225.41      4.36 o
   3   3  10        0.60       -2.08      2.08 o
   4   3  10       83.27       89.39      5.64 o
   5   3  10      233.82      257.52      5.70 o
   6   3  10        3.21        5.79      3.15 o
   7   3  10       89.85      102.36      4.11 o
   8   3  10       28.80       15.43      3.55 o
   9   3  10       29.87       27.74      4.26 o
  10   3  10        1.93        3.73      4.18 o
  11   3  10        7.34        6.87      4.82 o
  12   3  10        1.77       -1.31      5.04 o
  -8   4  10        3.13        0.41      5.75 o
  -7   4  10        0.60        4.96      4.28 o
  -6   4  10        2.02        4.88      3.90 o
  -5   4  10       10.84        9.20      3.07 o
  -4   4  10       35.43       26.54      2.96 o
  -3   4  10      833.26      707.95      8.86 o
  -2   4  10      115.34      112.33      3.00 o
  -1   4  10      396.18      408.20      5.62 o
   0   4  10      178.83      168.82      3.80 o
   1   4  10      362.69      330.86      4.72 o
   2   4  10     1475.16     1490.36     17.92 o
   3   4  10       44.68       48.83      2.57 o
   4   4  10      190.82      186.95      4.14 o
   5   4  10      106.93      127.73      3.68 o
   6   4  10      316.75      300.67      6.45 o
   7   4  10       22.98       34.92      3.65 o
   8   4  10       24.97       14.76      3.56 o
   9   4  10       12.73       17.43      4.01 o
  10   4  10        0.18       -2.26      4.22 o
  11   4  10        1.19       -4.73      4.73 o
  12   4  10        1.28       -4.00      5.13 o
  -8   5  10        0.39       -5.94      5.94 o
  -7   5  10        6.98        7.77      5.34 o
  -6   5  10        0.66       -0.04      4.71 o
  -5   5  10       40.74       30.44      4.23 o
  -4   5  10       70.99       64.21      3.78 o
  -3   5  10      265.16      253.67      5.06 o
  -2   5  10      181.46      199.91      4.02 o
  -1   5  10      625.62      557.13      7.13 o
   0   5  10       51.97       52.68      3.20 o
   1   5  10        1.51        2.64      1.86 o
   2   5  10        5.13        4.63      2.23 o
   3   5  10       97.92       87.55      3.27 o
   4   5  10      125.36      130.95      3.96 o
   5   5  10      175.54      167.32      4.27 o
   6   5  10       55.30       65.44      3.74 o
   7   5  10      135.79      134.85      5.33 o
   8   5  10      175.77      174.97      5.62 o
   9   5  10        8.75        1.32      3.97 o
  10   5  10        5.85        2.35      4.37 o
  11   5  10        6.67        4.05      6.22 o
  12   5  10        0.05       -5.74      5.74 o
  -7   6  10        2.03       -2.25      5.72 o
  -6   6  10       14.32       31.59      5.33 o
  -5   6  10        4.32        1.75      4.41 o
  -4   6  10       77.36       71.22      4.04 o
  -3   6  10      157.97      137.56      5.19 o
  -2   6  10      179.37      181.35      5.17 o
  -1   6  10       40.46       41.02      2.69 o
   0   6  10      189.83      179.63      4.09 o
   1   6  10       93.78       91.98      2.65 o
   2   6  10        1.87        3.74      2.35 o
   3   6  10       37.38       37.93      2.61 o
   4   6  10       36.06       34.37      3.67 o
   5   6  10       83.45       83.82      4.77 o
   6   6  10      180.02      178.55      5.50 o
   7   6  10       53.86       59.17      6.01 o
   8   6  10        8.07        8.55      4.13 o
   9   6  10       16.70       13.71      4.88 o
  10   6  10        0.70        3.90      5.12 o
  11   6  10        0.55       -9.72      9.72 o
  12   6  10        0.03       -5.61      9.45 o
  -7   7  10        7.77       22.44      7.46 o
  -6   7  10        1.93       -0.02      5.21 o
  -5   7  10        6.89        6.42      4.72 o
  -4   7  10       64.12       59.13      4.08 o
  -3   7  10       44.75       39.96      3.69 o
  -2   7  10      211.09      202.68      6.00 o
  -1   7  10       43.01       40.94      3.25 o
   0   7  10      173.55      175.28      4.83 o
   1   7  10        0.80        1.33      2.57 o
   2   7  10       13.77       18.61      2.83 o
   3   7  10       12.67        7.48      4.36 o
   4   7  10       85.07       84.27      7.33 o
   5   7  10      192.41      194.35      6.37 o
   6   7  10       51.01       53.33      4.29 o
   7   7  10       13.00       22.04      5.20 o
   8   7  10       46.22       48.19     12.81 o
   9   7  10        0.02       -5.79      5.79 o
  10   7  10        4.17        1.85      7.09 o
  11   7  10        0.04        3.74     13.01 o
  -6   8  10        9.81        3.99      5.79 o
  -5   8  10        4.64        0.12      5.07 o
  -4   8  10       45.93       40.41      4.17 o
  -3   8  10       21.15       16.15      3.66 o
  -2   8  10       91.60       96.57      4.27 o
  -1   8  10        1.05        4.00      3.14 o
   0   8  10       18.17       14.07      3.12 o
   1   8  10        7.01       11.71      3.01 o
   2   8  10        0.18        4.60      2.88 o
   3   8  10       43.57       43.64      3.82 o
   4   8  10        1.02       -0.78      3.54 o
   5   8  10       70.54       76.91      4.58 o
   6   8  10       78.75       80.88      9.34 o
   7   8  10       41.77       43.95      4.66 o
   8   8  10        0.32       -5.51      5.51 o
   9   8  10        4.70        5.97      6.04 o
  10   8  10        0.02       -6.47      6.47 o
  11   8  10        2.12        6.57      7.47 o
  -5   9  10        5.86        5.11      5.31 o
  -4   9  10       32.89       34.12      4.44 o
  -3   9  10       22.00       23.24      4.30 o
  -2   9  10       12.81        8.42      3.60 o
  -1   9  10       46.96       58.12      3.86 o
   0   9  10        7.85        8.32      4.01 o
   1   9  10        4.76       11.92      3.18 o
   2   9  10       21.18       23.66      3.36 o
   3   9  10       28.25       22.07      3.82 o
   4   9  10       32.71       35.15      4.03 o
   5   9  10        5.05        2.03      4.06 o
   6   9  10        5.26        0.21      5.97 o
   7   9  10        0.29       -2.97      4.31 o
   8   9  10        0.34       -7.16     18.01 o
   9   9  10        0.48       -6.35      6.35 o
  10   9  10        1.27       -4.47      7.03 o
  -4  10  10        8.89        0.95      4.51 o
  -3  10  10       16.55       10.75      4.25 o
  -2  10  10        0.31       -0.88      3.76 o
  -1  10  10       43.98       59.38      4.18 o
   0  10  10        5.27        1.66      3.53 o
   1  10  10        2.52        4.15      3.62 o
   2  10  10       13.42        9.36      3.56 o
   3  10  10        9.10        7.37      4.04 o
   4  10  10       15.25        8.08      4.25 o
   5  10  10       29.06       35.02      4.70 o
   6  10  10       19.55       28.99      4.92 o
   7  10  10        0.36        0.29      4.79 o
   8  10  10        0.26       14.27      6.22 o
   9  10  10        0.49        6.08      6.89 o
  -2  11  10        1.79        7.61      4.40 o
  -1  11  10        5.34        8.52      4.03 o
   0  11  10        3.03        5.88      3.97 o
   1  11  10        0.92        4.01      4.67 o
   2  11  10        0.16        2.86      4.34 o
   3  11  10       12.75        9.10      4.70 o
   4  11  10       10.78        9.79      4.68 o
   5  11  10        0.22        1.14      4.68 o
   6  11  10        3.93        5.28      4.92 o
   7  11  10        9.10       13.83      5.57 o
   8  11  10        7.63        4.09      5.34 o
   0  12  10        5.02       10.77      4.46 o
   1  12  10       14.77       20.07      4.57 o
   2  12  10        2.12        7.61      8.31 o
   3  12  10        5.91        1.25      5.46 o
   4  12  10        1.51        0.51      4.86 o
   5  12  10        0.18       -5.09      5.09 o
   6  12  10        0.79        2.78      5.31 o
  -2  -9  11        0.26        7.77     10.42 o
  -1  -9  11        0.44       -3.61      5.06 o
   0  -9  11       11.63       14.64      4.37 o
   1  -9  11        1.38        3.84      5.40 o
  -4  -8  11        0.61        2.45      5.08 o
  -3  -8  11        0.08       -1.56      4.80 o
  -2  -8  11        0.07       -3.94      4.65 o
  -1  -8  11        0.07        2.73      6.01 o
   0  -8  11        2.71        8.75      3.99 o
   1  -8  11        0.59       -1.54      4.75 o
   2  -8  11        0.22        1.92      9.95 o
   3  -8  11        1.43        1.59      5.27 o
   4  -8  11        0.91       -0.24      5.29 o
  -6  -7  11        0.00       -1.03      7.05 o
  -5  -7  11        0.27       -5.37      9.90 o
  -4  -7  11        0.07        0.33      4.73 o
  -3  -7  11        0.88       -0.19      4.32 o
  -2  -7  11        2.40        2.76      4.29 o
  -1  -7  11        0.60       -0.23      3.50 o
   0  -7  11        4.04        2.89      6.49 o
   1  -7  11        1.40       -2.75      5.54 o
   2  -7  11       13.18       15.27      4.63 o
   3  -7  11        9.71        3.37      4.62 o
   4  -7  11        1.32        0.05      4.86 o
   5  -7  11        0.12       -2.23      5.04 o
   6  -7  11        0.46        3.50      5.48 o
  -7  -6  11        5.69       -7.42      7.96 o
  -6  -6  11        0.68       -6.39     10.47 o
  -5  -6  11        0.45       -3.40      7.39 o
  -4  -6  11        7.80       10.22      5.86 o
  -3  -6  11        7.17       10.67      4.28 o
  -2  -6  11        0.02       -4.04      4.04 o
  -1  -6  11        0.27        0.81      3.42 o
   0  -6  11        0.57       -1.50      3.91 o
   1  -6  11        0.03       -1.53      4.90 o
   2  -6  11        3.51        7.90      4.19 o
   3  -6  11        0.01       -2.11      4.00 o
   4  -6  11        0.07       -0.53      4.50 o
   5  -6  11        2.53        2.08      4.84 o
   6  -6  11        3.23        9.21      5.16 o
   7  -6  11        0.45        1.34      6.83 o
  -7  -5  11        2.10       11.40      6.92 o
  -6  -5  11        2.53        9.86      6.31 o
  -5  -5  11        3.13        2.66      5.83 o
  -4  -5  11        0.33       -4.14      5.31 o
  -3  -5  11        0.22        0.57      3.96 o
  -2  -5  11        3.29        1.93      3.73 o
  -1  -5  11        0.86       -1.67      3.38 o
   0  -5  11        4.48       -0.72      3.55 o
   1  -5  11        3.77        5.16      3.76 o
   2  -5  11       11.01       13.67      3.89 o
   3  -5  11        1.16        0.90      3.96 o
   4  -5  11        0.01       -1.65      4.04 o
   5  -5  11       23.47       20.02      4.57 o
   6  -5  11        5.10        3.99      4.86 o
   7  -5  11        4.31       12.44      6.31 o
   8  -5  11        0.16       -9.92     10.34 o
  -8  -4  11        0.43       -7.18      7.18 o
  -7  -4  11        0.27       -4.91     13.27 o
  -6  -4  11        0.04       -0.49      6.07 o
  -5  -4  11        7.55        7.77      5.72 o
  -4  -4  11        4.18        2.07      4.82 o
  -3  -4  11        0.91        1.64      5.32 o
  -2  -4  11       18.64       16.11      3.79 o
  -1  -4  11        9.34       12.41      3.05 o
   0  -4  11        0.28       -1.44      3.44 o
   1  -4  11        0.37        2.98      3.42 o
   2  -4  11        7.45        9.16      3.67 o
   3  -4  11       10.85       16.24      3.82 o
   4  -4  11        4.29       -2.56      5.52 o
   5  -4  11        0.51        3.56      4.10 o
   6  -4  11        0.37       -4.21      4.21 o
   7  -4  11        5.11        0.86      5.90 o
   8  -4  11        1.15       11.36      8.51 o
   9  -4  11        0.39       -0.21      6.95 o
  -8  -3  11        2.09       -2.98      7.08 o
  -7  -3  11        0.53        5.47      5.23 o
  -6  -3  11        2.26        7.70      4.57 o
  -5  -3  11        2.20        6.81      4.50 o
  -4  -3  11       19.02       28.71      4.19 o
  -3  -3  11       43.99       43.16      5.01 o
  -2  -3  11        0.75        0.39      2.80 o
  -1  -3  11       20.31       23.14      2.56 o
   0  -3  11        4.60        2.35      2.75 o
   1  -3  11       22.67       27.06      4.30 o
   2  -3  11       27.36       20.06      2.92 o
   3  -3  11        1.35       -2.80      2.80 o
   4  -3  11       22.51       16.84      3.21 o
   5  -3  11        3.38        7.05      4.04 o
   6  -3  11       10.58       12.82      5.54 o
   7  -3  11        5.27       -5.25      5.74 o
   8  -3  11        1.30        6.05      6.23 o
   9  -3  11        2.18       10.03      7.17 o
  10  -3  11        0.89       -0.97      7.41 o
  -8  -2  11        0.14       -0.45      5.63 o
  -7  -2  11        2.74        2.98      5.52 o
  -6  -2  11        0.02       -3.92      3.92 o
  -5  -2  11        1.64       -1.05      3.52 o
  -4  -2  11        8.77        9.08      3.42 o
  -3  -2  11        1.65        4.51      2.97 o
  -2  -2  11       28.99       30.27      3.14 o
  -1  -2  11        1.80        1.39      2.13 o
   0  -2  11        0.58        2.11      2.37 o
   1  -2  11        3.69       -1.32      2.31 o
   2  -2  11        0.35        2.13      2.44 o
   3  -2  11        2.33        2.35      2.47 o
   4  -2  11       23.48       24.60      2.72 o
   5  -2  11       36.64       30.92      3.35 o
   6  -2  11       12.30       11.48      4.02 o
   7  -2  11       19.29       19.82      9.80 o
   8  -2  11       13.66       18.94      6.28 o
   9  -2  11        1.17        7.85      7.01 o
  10  -2  11        0.97       -2.52      7.18 o
  -9  -1  11        0.16        3.55      9.75 o
  -8  -1  11        0.00        6.75      4.83 o
  -7  -1  11        2.35        8.62      4.32 o
  -6  -1  11        7.70        8.67      4.05 o
  -5  -1  11        0.06       -2.62      3.49 o
  -4  -1  11       74.10       61.75      5.56 o
  -3  -1  11       63.89       52.90      3.63 o
  -2  -1  11      236.59      243.87      5.60 o
  -1  -1  11        4.80        0.87      2.79 o
   0  -1  11      176.46      219.68      4.50 o
   1  -1  11       12.82       18.87      2.48 o
   2  -1  11        0.11        0.77      2.29 o
   3  -1  11      151.82      129.87      4.82 o
   4  -1  11       25.43       21.22      2.64 o
   5  -1  11       52.87       52.42      3.42 o
   6  -1  11       42.15       37.91      3.57 o
   7  -1  11       81.78       96.88      4.46 o
   8  -1  11        5.44       10.27      5.89 o
   9  -1  11        0.18        7.90      5.15 o
  10  -1  11        0.44       -1.55      6.94 o
  11  -1  11        0.03       -0.72      7.65 o
  -9   0  11       10.27       15.96      5.44 o
  -8   0  11        2.31        3.43      4.81 o
  -7   0  11       17.73       13.83      5.75 o
  -6   0  11        2.48        4.61      4.07 o
  -5   0  11       22.46       17.36      3.65 o
  -4   0  11       31.15       29.01      3.63 o
  -3   0  11      119.38      143.53      4.63 o
  -2   0  11      377.92      387.16      7.96 o
  -1   0  11      430.61      473.79     12.65 o
   0   0  11        6.14        0.63      2.57 o
   1   0  11       17.87       16.35      2.44 o
   2   0  11       24.26       21.52      2.31 o
   3   0  11       30.58       25.97      2.58 o
   4   0  11       87.50       88.05      3.69 o
   5   0  11       76.01       82.62      3.81 o
   6   0  11        2.87       -0.43      3.18 o
   7   0  11       13.94       18.05      3.72 o
   8   0  11        0.29       -3.67      3.67 o
   9   0  11        1.87        7.80      4.22 o
  10   0  11        5.95        7.78      5.59 o
  11   0  11        0.02        1.98      5.50 o
  -9   1  11        0.03       -0.80      5.28 o
  -8   1  11        0.03        0.56      4.80 o
  -7   1  11        5.23        7.37      4.52 o
  -6   1  11       11.34       14.81      4.09 o
  -5   1  11       28.82       36.65      3.96 o
  -4   1  11        1.17        0.12      3.27 o
  -3   1  11      189.31      183.59      5.20 o
  -2   1  11       23.72       14.79      2.96 o
  -1   1  11      187.20      188.18      4.90 o
   0   1  11       61.23       64.82      4.80 o
   1   1  11       68.08       68.73      6.94 o
   2   1  11       55.71       64.22      3.90 o
   3   1  11       56.47       55.86      3.09 o
   4   1  11        3.59        7.14      2.95 o
   5   1  11        8.70        9.11      3.08 o
   6   1  11      103.76      111.44      4.38 o
   7   1  11       24.87       18.54      3.66 o
   8   1  11        7.00       11.13      3.74 o
   9   1  11       13.98       10.80      4.11 o
  10   1  11        2.90        7.03      4.55 o
  11   1  11        2.21       -5.72      5.73 o
  -8   2  11        5.82       12.82      6.51 o
  -7   2  11        9.46        7.02      4.33 o
  -6   2  11        0.13        6.36      4.08 o
  -5   2  11      202.30      172.75      5.52 o
  -4   2  11       91.03       81.04      4.17 o
  -3   2  11        5.08        9.68      3.11 o
  -2   2  11      143.86      145.10      3.80 o
  -1   2  11       63.83       70.21      3.44 o
   0   2  11      105.56       86.80      3.54 o
   1   2  11      527.60      517.37      8.45 o
   2   2  11       13.98       15.45      2.76 o
   3   2  11      223.28      209.45      6.34 o
   4   2  11      481.54      475.17      8.03 o
   5   2  11      174.01      156.41      4.83 o
   6   2  11       18.86       29.16      3.55 o
   7   2  11       13.93       18.60      3.59 o
   8   2  11        5.09        9.09      3.82 o
   9   2  11        9.47        4.23      4.10 o
  10   2  11        0.10       -4.19      4.19 o
  11   2  11        5.61        4.53      4.92 o
  12   2  11        0.37      -12.19     12.31 o
  -8   3  11        1.51        0.90      4.78 o
  -7   3  11        3.40       -4.42      4.42 o
  -6   3  11        5.30        3.81      3.64 o
  -5   3  11       93.43       97.09      3.98 o
  -4   3  11       91.58      105.12      3.75 o
  -3   3  11      191.14      198.23      4.66 o
  -2   3  11      141.08      147.83      3.89 o
  -1   3  11        9.07        4.75      2.36 o
   0   3  11      103.36      132.66      4.35 o
   1   3  11      114.79       87.57      4.98 o
   2   3  11      207.65      213.38      4.92 o
   3   3  11      217.73      233.46      7.96 o
   4   3  11      170.30      177.36      4.86 o
   5   3  11       41.17       48.75      4.03 o
   6   3  11      353.32      311.76      6.82 o
   7   3  11       86.75       75.85      5.88 o
   8   3  11        1.61       -3.79      3.79 o
   9   3  11        0.24        1.79      4.20 o
  10   3  11       10.79       12.68      4.48 o
  11   3  11        0.13       -4.70      4.70 o
  12   3  11        1.12       -5.14      5.43 o
  -8   4  11        2.40       -5.36      5.89 o
  -7   4  11        5.21        4.36      5.26 o
  -6   4  11       56.34       63.65      6.65 o
  -5   4  11       35.64       36.13      4.98 o
  -4   4  11      164.50      154.07      4.73 o
  -3   4  11        6.75        9.99      2.67 o
  -2   4  11       72.23       68.77      3.00 o
  -1   4  11       45.96       35.02      2.28 o
   0   4  11        0.21       -1.63      2.23 o
   1   4  11       49.34       49.16      2.66 o
   2   4  11       20.93       16.01      2.43 o
   3   4  11        9.27       11.55      2.46 o
   4   4  11      305.67      295.42      6.26 o
   5   4  11      425.06      399.63      7.89 o
   6   4  11       36.65       30.67      3.60 o
   7   4  11       54.62       50.29      3.97 o
   8   4  11       17.72       12.28      5.57 o
   9   4  11        4.12        5.54      4.21 o
  10   4  11        3.24        6.69      4.45 o
  11   4  11        1.97        2.19      4.97 o
  12   4  11        2.42       -6.02     14.12 o
  -7   5  11        5.70        2.75      5.63 o
  -6   5  11        5.32        3.35      5.03 o
  -5   5  11       25.09       30.21      4.81 o
  -4   5  11      123.20      118.85      5.10 o
  -3   5  11       36.00       39.41      3.47 o
  -2   5  11      151.85      143.78      3.65 o
  -1   5  11       19.16       17.76      2.29 o
   0   5  11        6.33        2.07      2.03 o
   1   5  11       76.60       82.67      3.13 o
   2   5  11       65.21       79.99      3.11 o
   3   5  11      897.87      871.34     11.41 o
   4   5  11      212.81      208.00      4.75 o
   5   5  11      127.28      128.47      4.24 o
   6   5  11       40.09       40.73      4.59 o
   7   5  11       33.05       26.43      3.76 o
   8   5  11       33.28       30.72      4.00 o
   9   5  11        7.53        7.55      4.24 o
  10   5  11        3.62        6.88      5.95 o
  11   5  11        4.52        2.44      5.88 o
  -7   6  11       13.07       13.64      7.16 o
  -6   6  11        6.59        3.86      5.28 o
  -5   6  11       68.89       70.51      7.33 o
  -4   6  11       51.32       57.66      4.77 o
  -3   6  11       29.22       30.29      4.15 o
  -2   6  11        0.79       -2.97      2.97 o
  -1   6  11       32.64       26.63      2.72 o
   0   6  11       41.38       44.62      2.74 o
   1   6  11       79.29       82.88      3.00 o
   2   6  11       87.00       84.58      3.58 o
   3   6  11       61.84       62.26      3.46 o
   4   6  11      334.69      329.06      5.96 o
   5   6  11      124.27      125.60      3.83 o
   6   6  11       56.86       61.31      4.62 o
   7   6  11        0.36       -0.68      4.25 o
   8   6  11        6.75       14.88      4.45 o
   9   6  11       13.10       10.00      6.41 o
  10   6  11       10.53        6.00      8.57 o
  11   6  11        0.94        0.35      7.43 o
  -6   7  11        9.83       12.43      6.59 o
  -5   7  11       49.59       57.52      5.56 o
  -4   7  11       21.32       17.57      6.37 o
  -3   7  11       61.44       74.10      5.50 o
  -2   7  11        1.61       -0.62      3.21 o
  -1   7  11        0.01        2.26      3.06 o
   0   7  11       16.20       15.98      3.07 o
   1   7  11       95.88       92.33      3.98 o
   2   7  11      153.60      155.34      5.58 o
   3   7  11       94.28      100.59      4.61 o
   4   7  11       88.56       84.95      5.51 o
   5   7  11       30.90       34.27      4.19 o
   6   7  11        7.93        6.36      5.00 o
   7   7  11        0.62       -5.14      5.91 o
   8   7  11        8.33        5.47      5.69 o
   9   7  11        5.27        9.59      6.25 o
  10   7  11        0.42       -2.82      6.77 o
  11   7  11        2.39        8.72      7.42 o
  -5   8  11        1.93        1.77      5.44 o
  -4   8  11       31.89       34.37      5.08 o
  -3   8  11       14.57       10.91      3.89 o
  -2   8  11       11.04       15.87      3.66 o
  -1   8  11        0.75        1.83      3.40 o
   0   8  11       24.59       12.18      3.34 o
   1   8  11       66.40       54.45      3.55 o
   2   8  11      106.21      107.89      4.91 o
   3   8  11      137.16      144.86      5.31 o
   4   8  11      150.62      156.52      5.81 o
   5   8  11       15.06       16.69      4.33 o
   6   8  11        1.73       -1.53      4.36 o
   7   8  11        0.61        2.11      5.73 o
   8   8  11        1.15        5.02      9.19 o
   9   8  11       10.13       13.47      6.53 o
  10   8  11        8.07        6.04      8.32 o
  -4   9  11       16.75       11.97      5.46 o
  -3   9  11        5.66        4.52      4.05 o
  -2   9  11        1.41        5.14      3.80 o
  -1   9  11        0.07       -0.95      3.44 o
   0   9  11        8.79       11.81      3.52 o
   1   9  11       38.27       35.16      3.73 o
   2   9  11       51.26       48.44      5.91 o
   3   9  11       37.19       48.70      4.47 o
   4   9  11        7.70        7.04      4.11 o
   5   9  11       56.54       65.86      5.08 o
   6   9  11       28.37       32.70      4.71 o
   7   9  11        5.23        3.48      6.03 o
   8   9  11        2.14        1.85      6.89 o
   9   9  11        0.07       -4.99      6.73 o
  10   9  11        0.70       -2.24      7.11 o
  -3  10  11       96.41      116.40      5.54 o
  -2  10  11        2.31       -1.66      4.03 o
  -1  10  11        7.21        7.59      4.13 o
   0  10  11        4.36        4.93      3.86 o
   1  10  11       12.11        7.95      3.79 o
   2  10  11       20.92       16.52      4.42 o
   3  10  11       20.54       26.96      4.54 o
   4  10  11        6.53       -1.21      4.35 o
   5  10  11        0.55       -3.24      4.36 o
   6  10  11        7.04        0.78      4.84 o
   7  10  11        0.03        6.81      5.33 o
   8  10  11        0.03        2.38      6.65 o
   9  10  11        3.54        4.90      7.07 o
  -2  11  11        0.45        3.94      4.51 o
  -1  11  11       14.69       11.37      4.34 o
   0  11  11        3.68        1.05      4.20 o
   1  11  11       19.19       17.31      4.28 o
   2  11  11        1.74        2.37      4.54 o
   3  11  11        1.75        1.28      4.69 o
   4  11  11        0.73        2.93      4.79 o
   5  11  11        2.99       14.05      5.12 o
   6  11  11        5.26        6.60      5.31 o
   7  11  11        6.29       13.09      5.64 o
   1  12  11        0.12       -0.14      4.71 o
   2  12  11        1.68        5.75      6.40 o
   3  12  11        1.17        1.06      5.21 o
   4  12  11        0.21        8.44      5.28 o
   5  12  11        0.24       -3.15      5.50 o
  -2  -8  12        0.00        3.07      5.10 o
  -1  -8  12        0.83       -0.61      4.99 o
   0  -8  12        1.53        1.97      5.39 o
   1  -8  12        0.03        2.47      5.66 o
   2  -8  12        0.45       -3.07      5.36 o
   3  -8  12        0.04       -0.27      5.47 o
  -4  -7  12        0.04       -6.20      6.20 o
  -3  -7  12        0.13       -6.05      6.36 o
  -2  -7  12        0.05       -3.57      4.69 o
  -1  -7  12        0.91        1.92      4.88 o
   0  -7  12        0.03       -3.90      3.91 o
   1  -7  12        1.86       -2.08      4.65 o
   2  -7  12        1.80        8.87      4.85 o
   3  -7  12        1.59        3.51      5.04 o
   4  -7  12        2.75        0.17      5.32 o
   5  -7  12        2.14       -1.80      7.93 o
  -5  -6  12        0.04       -3.96      6.44 o
  -4  -6  12        1.16       -0.42      6.29 o
  -3  -6  12        0.01        8.64      5.95 o
  -2  -6  12        0.37        2.91      5.93 o
  -1  -6  12        0.39       -2.42      3.65 o
   0  -6  12        0.31        0.70      4.50 o
   1  -6  12        6.22        0.83      4.27 o
   2  -6  12        0.68       -4.35      4.35 o
   3  -6  12        0.32        4.84      4.76 o
   4  -6  12        0.43        3.78      4.99 o
   5  -6  12        0.01        0.54      5.18 o
   6  -6  12        2.86        2.98      7.20 o
  -6  -5  12        1.33       10.29      6.81 o
  -5  -5  12        0.03       -6.31      6.31 o
  -4  -5  12        0.93        2.01      6.16 o
  -3  -5  12        0.09       -5.38      5.38 o
  -2  -5  12        0.13       -1.19      4.11 o
  -1  -5  12        6.75        6.42      3.54 o
   0  -5  12        0.04        5.18      6.03 o
   1  -5  12        0.38       -2.67      4.13 o
   2  -5  12        0.30        3.07      4.35 o
   3  -5  12        0.08       -2.52      4.16 o
   4  -5  12        0.09       -0.60      4.42 o
   5  -5  12        0.15        0.78      4.71 o
   6  -5  12        0.45       -6.10      6.10 o
   7  -5  12        0.01       -6.58      6.74 o
   8  -5  12        0.03       -5.02      7.62 o
  -7  -4  12        0.36        7.50      7.40 o
  -6  -4  12        2.85        2.62     15.14 o
  -5  -4  12        3.13       12.75      6.17 o
  -4  -4  12        0.58        2.39      5.73 o
  -3  -4  12        3.30        5.28     13.17 o
  -2  -4  12        0.59        2.53      5.05 o
  -1  -4  12        0.19        0.82      3.28 o
   0  -4  12        0.01        2.62      3.84 o
   1  -4  12        1.17        1.24      4.85 o
   2  -4  12        0.02        1.67      4.07 o
   3  -4  12       16.67        8.77      4.19 o
   4  -4  12        0.21        2.24      4.28 o
   5  -4  12        1.96        8.76      4.47 o
   6  -4  12        4.71       -6.42      6.42 o
   7  -4  12        0.65       -0.88      6.34 o
   8  -4  12        0.97        2.41      7.04 o
   9  -4  12        0.00        5.31     11.62 o
  -7  -3  12        0.80        0.36      7.02 o
  -6  -3  12        1.30       -6.46      6.46 o
  -5  -3  12       17.68       20.03      4.94 o
  -4  -3  12       30.52       40.70      4.78 o
  -3  -3  12        0.16        2.86      3.93 o
  -2  -3  12        0.50       -2.53      3.77 o
  -1  -3  12        1.56        6.43      3.73 o
   0  -3  12        1.44        2.82      3.15 o
   1  -3  12       36.11       33.08      3.34 o
   2  -3  12        0.04       -1.91      3.16 o
   3  -3  12        4.69        6.22      4.15 o
   4  -3  12        3.33        4.77      4.00 o
   5  -3  12       34.61       35.46      5.77 o
   6  -3  12        4.49        8.36      8.93 o
   7  -3  12        3.79       11.14      6.24 o
   8  -3  12        0.06        7.27      6.73 o
   9  -3  12        1.55        8.16      7.36 o
  -8  -2  12        2.86       13.84      5.74 o
  -7  -2  12        0.17        4.98      8.93 o
  -6  -2  12        5.43       -2.12      4.61 o
  -5  -2  12        0.99       -4.51      4.51 o
  -4  -2  12       38.09       36.30      3.97 o
  -3  -2  12       62.96       82.13      4.21 o
  -2  -2  12       30.37       43.53      3.51 o
  -1  -2  12       28.07       22.45      4.89 o
   0  -2  12        6.35        8.96      3.04 o
   1  -2  12        6.57        4.59      2.64 o
   2  -2  12       30.50       29.58      2.88 o
   3  -2  12       34.08       32.15      2.99 o
   4  -2  12        5.25       13.96      3.80 o
   5  -2  12        0.14        3.86      3.97 o
   6  -2  12        1.10        7.66      6.07 o
   7  -2  12        1.48       -2.88      7.22 o
   8  -2  12        2.25        9.79      6.57 o
   9  -2  12        3.45       -3.95      6.77 o
  10  -2  12        0.19       -2.69     14.64 o
  -8  -1  12        0.52       -2.61      8.00 o
  -7  -1  12        5.29       -3.61      4.72 o
  -6  -1  12        2.28        4.20      6.49 o
  -5  -1  12       23.17       24.64      4.22 o
  -4  -1  12       10.66        6.23      3.64 o
  -3  -1  12        5.56       10.10      3.93 o
  -2  -1  12      179.67      178.36      6.82 o
  -1  -1  12       20.61       18.74      3.26 o
   0  -1  12       49.51       32.40      3.21 o
   1  -1  12       12.96        6.74      2.96 o
   2  -1  12       13.37       11.44      2.97 o
   3  -1  12       83.61       71.31      6.49 o
   4  -1  12       31.63       38.71      4.34 o
   5  -1  12        4.78        5.36      3.28 o
   6  -1  12        3.04        6.23      3.59 o
   7  -1  12        3.30        2.01      4.53 o
   8  -1  12        5.69        9.26      5.05 o
   9  -1  12        0.59        5.69      6.88 o
  10  -1  12        0.53       -4.71      7.30 o
  -8   0  12        5.68        0.87      5.08 o
  -7   0  12       12.67        7.61      4.83 o
  -6   0  12       29.88       29.71      4.64 o
  -5   0  12        1.33       -3.55      3.92 o
  -4   0  12        1.78        0.85      4.13 o
  -3   0  12       24.69       29.39      3.51 o
  -2   0  12      104.49       69.84      3.73 o
  -1   0  12      154.58      118.02      4.82 o
   0   0  12       64.13       46.02      3.49 o
   1   0  12       26.43       24.41      2.88 o
   2   0  12      224.51      225.45      8.26 o
   3   0  12       88.75      104.47      6.05 o
   4   0  12       34.59       43.09      5.01 o
   5   0  12        1.25        1.60      3.28 o
   6   0  12       15.53       16.68      3.57 o
   7   0  12        5.15        8.54      3.93 o
   8   0  12        4.01       -3.20      4.01 o
   9   0  12        4.55        5.73      5.00 o
  10   0  12        3.74       -0.27      5.72 o
  11   0  12        1.37       -7.71      7.71 o
  -8   1  12        0.07       -3.53      6.37 o
  -7   1  12        2.82        6.16      4.64 o
  -6   1  12       27.48       31.08      4.26 o
  -5   1  12        1.40        0.13      3.73 o
  -4   1  12       57.22       69.58      4.37 o
  -3   1  12        2.95        5.07      3.65 o
  -2   1  12        6.04       10.02      4.11 o
  -1   1  12       26.22       32.48      3.38 o
   0   1  12      115.35       90.53      3.85 o
   1   1  12      521.66      536.67      8.84 o
   2   1  12       35.72       44.53      3.35 o
   3   1  12       88.35       80.25      6.81 o
   4   1  12       27.70       29.37      3.35 o
   5   1  12      251.59      226.69      6.00 o
   6   1  12        1.13       -3.29      3.50 o
   7   1  12        0.21       -0.99      3.73 o
   8   1  12        3.53        1.95      4.10 o
   9   1  12        8.41        7.86      4.44 o
  10   1  12        0.84       -4.56      4.56 o
  11   1  12        0.90       -0.28      6.06 o
  -8   2  12        1.10       -1.56      6.36 o
  -7   2  12       18.28       13.34      4.88 o
  -6   2  12       12.29       11.90      4.66 o
  -5   2  12        7.18        9.19      3.98 o
  -4   2  12        7.87        3.22      3.97 o
  -3   2  12        0.85       -2.32      3.41 o
  -2   2  12        7.13        3.39      3.28 o
  -1   2  12       94.86       90.50      3.88 o
   0   2  12        1.18       -1.51      2.83 o
   1   2  12       37.16       40.53      3.27 o
   2   2  12       22.12       16.97      3.08 o
   3   2  12      300.24      308.11      6.43 o
   4   2  12       68.44       64.37      3.72 o
   5   2  12       44.53       42.36      4.39 o
   6   2  12       41.32       38.06      3.84 o
   7   2  12        4.54        1.17      3.66 o
   8   2  12       23.19       23.44      4.22 o
   9   2  12        0.27       -4.21      4.21 o
  10   2  12       13.50       17.81      4.78 o
  11   2  12        4.88       -4.31      5.06 o
  -8   3  12        2.31       19.50     19.79 o
  -7   3  12        5.79        3.33      4.74 o
  -6   3  12       11.51        7.21      4.55 o
  -5   3  12       14.63       16.57      3.63 o
  -4   3  12        6.54        9.42      3.23 o
  -3   3  12       17.29       20.91      4.34 o
  -2   3  12       10.13        7.33      3.55 o
  -1   3  12        1.74        2.56      3.13 o
   0   3  12       53.34       56.46      3.75 o
   1   3  12      179.13      191.66      5.15 o
   2   3  12      812.67      804.20     12.12 o
   3   3  12      105.41       99.74      4.23 o
   4   3  12      125.02      109.93      4.30 o
   5   3  12       39.30       29.81      3.67 o
   6   3  12        9.73       21.26      3.77 o
   7   3  12       90.35       80.16      4.58 o
   8   3  12       13.58       20.01      4.17 o
   9   3  12       22.11       27.63      4.66 o
  10   3  12        6.52        4.49      4.50 o
  11   3  12        0.11       -4.92      4.92 o
  -7   4  12       18.91       19.43      5.76 o
  -6   4  12       15.50        7.36      4.41 o
  -5   4  12       10.37       16.98      4.07 o
  -4   4  12        0.78        4.17      3.24 o
  -3   4  12       33.93       32.59      3.77 o
  -2   4  12       21.74       31.02      3.41 o
  -1   4  12       44.07       49.71      3.57 o
   0   4  12      213.38      228.25      5.66 o
   1   4  12       64.97       55.43      3.50 o
   2   4  12      364.40      341.51      6.74 o
   3   4  12      250.44      211.61      5.49 o
   4   4  12       47.84       38.75      3.63 o
   5   4  12        6.63       -1.30      3.33 o
   6   4  12        0.03       -1.24      3.43 o
   7   4  12        8.71       13.23      3.84 o
   8   4  12       40.80       44.11      5.03 o
   9   4  12       16.02       20.56      4.57 o
  10   4  12        1.85       -2.26      4.77 o
  11   4  12        9.29       10.12      5.78 o
  -7   5  12        9.59       11.40      6.63 o
  -6   5  12       24.28       26.53      5.58 o
  -5   5  12       30.39       38.27      4.92 o
  -4   5  12        0.29        6.76      3.66 o
  -3   5  12        5.07        5.21      3.36 o
  -2   5  12       20.67       13.67      4.04 o
  -1   5  12       55.76       50.14      3.64 o
   0   5  12      305.71      280.92      8.21 o
   1   5  12       81.01       75.59      3.72 o
   2   5  12      162.71      166.24      5.08 o
   3   5  12      100.70       90.53      4.95 o
   4   5  12       51.73       45.70      3.66 o
   5   5  12        0.16        1.53      3.33 o
   6   5  12        2.22        4.51      3.54 o
   7   5  12       54.54       58.29      4.38 o
   8   5  12        8.84        5.43      5.40 o
   9   5  12       16.11       24.45      4.48 o
  10   5  12       12.84       14.68      5.47 o
  11   5  12        1.84        2.69      7.79 o
  -6   6  12        1.24       -1.65      5.58 o
  -5   6  12        9.34       13.76      5.18 o
  -4   6  12       21.58       21.11      4.74 o
  -3   6  12        5.71        1.46      7.19 o
  -2   6  12        3.17       -2.01      5.15 o
  -1   6  12      121.55      114.74      6.44 o
   0   6  12       86.25       87.03      6.28 o
   1   6  12      438.42      453.47      8.19 o
   2   6  12      252.85      226.63      5.70 o
   3   6  12      257.27      248.82      6.05 o
   4   6  12        0.38       -3.69      3.69 o
   5   6  12        2.36        0.37      3.93 o
   6   6  12       12.96       12.59      8.06 o
   7   6  12       46.19       55.32      5.20 o
   8   6  12       52.65       55.74      5.21 o
   9   6  12       15.74       21.78      5.33 o
  10   6  12        6.34       -0.36      5.58 o
  11   6  12        2.31        2.13      7.05 o
  -6   7  12       38.14       46.67      9.30 o
  -5   7  12        0.43       -0.75      7.04 o
  -4   7  12       21.05       24.58      5.02 o
  -3   7  12       14.05       12.64      5.33 o
  -2   7  12        0.72       -6.96      6.96 o
  -1   7  12      138.85      135.38      6.66 o
   0   7  12       96.71       98.14      5.74 o
   1   7  12      198.49      201.86      6.52 o
   2   7  12       23.99       25.32      4.37 o
   3   7  12       95.70       91.91      4.83 o
   4   7  12       81.02       71.95      4.74 o
   5   7  12       13.94       17.13      5.20 o
   6   7  12        3.18       -7.47      8.11 o
   7   7  12        5.44        4.31      5.97 o
   8   7  12        5.90        9.64      6.12 o
   9   7  12       12.90        7.78      6.67 o
  10   7  12       14.69       25.61      7.43 o
  -5   8  12       44.69       50.71      6.09 o
  -4   8  12       34.29       47.42      5.66 o
  -3   8  12        5.67        3.75      4.68 o
  -2   8  12       48.40       49.61      4.91 o
  -1   8  12        9.05        9.65      4.34 o
   0   8  12       90.51       90.02      5.07 o
   1   8  12       64.18       66.78      4.81 o
   2   8  12       67.16       71.53      6.80 o
   3   8  12       13.32       13.52      4.36 o
   4   8  12        1.76        0.48      4.20 o
   5   8  12        7.46       13.09      4.48 o
   6   8  12        0.67        8.34      5.69 o
   7   8  12       20.29       21.98      6.19 o
   8   8  12       29.65       34.50      6.73 o
   9   8  12        0.76       -1.01      7.88 o
  10   8  12        0.38        2.50      7.19 o
  -4   9  12       32.77       33.14      7.30 o
  -3   9  12        5.57       21.31      6.61 o
  -2   9  12       91.42       95.21      5.84 o
  -1   9  12        2.86        0.09      4.62 o
   0   9  12      113.75      116.47      5.66 o
   1   9  12        4.95        0.05      4.28 o
   2   9  12        9.55        7.09      4.27 o
   3   9  12        2.27        3.42      4.16 o
   4   9  12        1.33        1.25      4.44 o
   5   9  12        4.20        6.02      5.47 o
   6   9  12       61.75       50.96      6.62 o
   7   9  12       32.75       31.68      6.36 o
   8   9  12        8.73        6.29      6.45 o
   9   9  12        1.41       12.83      8.22 o
  -2  10  12      125.93      133.26     12.44 o
  -1  10  12       29.63       23.01      5.04 o
   0  10  12        0.58       -0.19      4.56 o
   1  10  12       40.16       53.11      5.24 o
   2  10  12        1.76        1.71      4.41 o
   3  10  12        4.21        2.27      4.43 o
   4  10  12        0.00       -4.64      4.64 o
   5  10  12        4.46        2.56      4.94 o
   6  10  12        0.39        6.18      8.46 o
   7  10  12        8.64       15.67      6.99 o
   8  10  12        3.66       -1.72      6.93 o
  -1  11  12       27.39       43.30      7.39 o
   0  11  12        0.22        8.93      5.05 o
   1  11  12        7.72        5.42      5.17 o
   2  11  12        0.12        4.98      4.94 o
   3  11  12       11.32       25.97      5.23 o
   4  11  12        0.44        0.22      5.13 o
   5  11  12        1.46        0.73      5.36 o
   6  11  12        1.36        5.87      5.42 o
   7  11  12        2.87       21.22      7.24 o
  -3  -7  13        0.14       -7.60     10.39 o
  -2  -7  13        0.82        5.63      8.96 o
  -1  -7  13        0.33       -5.04      5.04 o
   0  -7  13        0.33       -3.90      4.28 o
   1  -7  13        0.13       10.99      5.38 o
   2  -7  13        0.33       -2.72      5.23 o
   3  -7  13        0.06        0.36      8.25 o
  -4  -6  13        0.88        2.58      6.63 o
  -3  -6  13        0.01        4.07      6.46 o
  -2  -6  13        0.52        0.91      6.00 o
  -1  -6  13        0.33       -1.22      5.82 o
   0  -6  13        1.17        2.81      4.06 o
   1  -6  13        5.00        0.27      4.78 o
   2  -6  13        0.09        3.04      4.78 o
   3  -6  13        0.37        1.00      5.08 o
   4  -6  13        0.27        1.54      5.33 o
   5  -6  13        2.32       -5.00      6.70 o
  -5  -5  13        3.92       18.94      6.98 o
  -4  -5  13        2.60       -3.28      6.46 o
  -3  -5  13        0.78        2.23      6.21 o
  -2  -5  13        0.17        0.05      5.79 o
  -1  -5  13        4.53        0.51      5.50 o
   0  -5  13        4.91        9.49      5.62 o
   1  -5  13        1.14        5.10      4.62 o
   2  -5  13        0.38        9.91      5.38 o
   3  -5  13        0.65        2.85      4.78 o
   4  -5  13        3.96        9.48      6.20 o
   5  -5  13        0.19       -9.63      9.89 o
   6  -5  13        0.41       -7.72      7.72 o
   7  -5  13        0.38        0.17      7.41 o
  -6  -4  13        0.12        2.54     15.13 o
  -5  -4  13       22.10       28.19      8.74 o
  -4  -4  13        0.14       -1.59      6.07 o
  -3  -4  13        0.07        4.35      5.92 o
  -2  -4  13        6.63        5.99      7.36 o
  -1  -4  13       11.18       12.34      5.50 o
   0  -4  13        5.57        4.75      5.36 o
   1  -4  13        0.74       -3.16      5.16 o
   2  -4  13        7.79       10.24      6.24 o
   3  -4  13        2.95        3.00      5.77 o
   4  -4  13        3.15       16.53      5.94 o
   5  -4  13        0.61        3.68      6.07 o
   6  -4  13        0.45       -3.38      9.53 o
   7  -4  13        3.05        0.44      7.07 o
   8  -4  13        0.01        2.92      7.61 o
  -6  -3  13        3.43       -0.89     10.18 o
  -5  -3  13        0.73       -1.28     10.63 o
  -4  -3  13       18.48       26.43      6.42 o
  -3  -3  13        9.20       10.21      5.51 o
  -2  -3  13       13.59       16.09      5.62 o
  -1  -3  13       37.66       32.45      5.65 o
   0  -3  13        0.21       -3.80      5.22 o
   1  -3  13        7.96       -1.18      5.24 o
   2  -3  13        6.65        1.68      5.17 o
   3  -3  13        3.02        8.39      5.34 o
   4  -3  13        0.01       -1.71      5.59 o
   5  -3  13        3.45       -4.54      8.67 o
   6  -3  13        2.96       -3.05      6.16 o
   7  -3  13        4.06        2.44      6.48 o
   8  -3  13        0.62        4.31      6.90 o
   9  -3  13        0.91        1.29     14.16 o
  -7  -2  13        0.47        6.90      5.72 o
  -6  -2  13        0.01        2.95      5.02 o
  -5  -2  13        0.03        1.07      4.98 o
  -4  -2  13        3.45       -0.69      4.63 o
  -3  -2  13      121.36      108.04      5.49 o
  -2  -2  13       18.36        9.34      4.30 o
  -1  -2  13        0.41       -3.65      3.65 o
   0  -2  13        4.50        3.92      4.06 o
   1  -2  13       31.54       32.68      4.26 o
   2  -2  13        0.35       -1.74      3.97 o
   3  -2  13        0.08        0.28      4.12 o
   4  -2  13        0.02       -2.24      4.14 o
   5  -2  13        4.96        5.98      4.52 o
   6  -2  13        9.80       14.12      9.38 o
   7  -2  13        0.59        1.35      6.21 o
   8  -2  13        2.27        6.90      6.49 o
   9  -2  13        0.70        4.97      7.45 o
  -7  -1  13        0.10        2.06      5.90 o
  -6  -1  13        0.39        6.06      5.19 o
  -5  -1  13        0.59        6.94      4.33 o
  -4  -1  13        6.31       -1.41      3.79 o
  -3  -1  13        0.34       -3.65      3.65 o
  -2  -1  13       30.23       36.83      4.27 o
  -1  -1  13       10.10        9.20      4.89 o
   0  -1  13      111.75      130.53      4.57 o
   1  -1  13        1.46        3.55      3.16 o
   2  -1  13       20.37       21.57      3.54 o
   3  -1  13       70.76       67.54      3.91 o
   4  -1  13       20.28       26.57      3.65 o
   5  -1  13        2.81       -0.47      3.39 o
   6  -1  13        3.72       -1.93      4.53 o
   7  -1  13        2.04       -4.57      4.57 o
   8  -1  13        4.47        5.29      6.68 o
   9  -1  13        1.83       -1.13      7.27 o
  10  -1  13        1.67       -0.55      7.71 o
  -7   0  13        0.10        6.24      5.00 o
  -6   0  13        0.31        1.90      4.66 o
  -5   0  13        0.63       -4.29      4.29 o
  -4   0  13        2.53        6.64      6.05 o
  -3   0  13        5.28        8.36      3.71 o
  -2   0  13        2.58        1.57      3.51 o
  -1   0  13       14.58       23.84      3.45 o
   0   0  13       13.87       17.87      3.53 o
   1   0  13       53.20       38.45      3.68 o
   2   0  13       19.69       33.72      3.62 o
   3   0  13        4.72        2.24      3.42 o
   4   0  13        5.52        8.07      3.46 o
   5   0  13       16.51       10.72      3.64 o
   6   0  13        4.87       -0.84      3.83 o
   7   0  13        6.18        8.52      4.11 o
   8   0  13        1.35        0.09      5.12 o
   9   0  13       13.51       16.79      5.66 o
  10   0  13        1.01        4.16      6.89 o
  -7   1  13        9.14       14.77      5.05 o
  -6   1  13        2.62        5.21      5.77 o
  -5   1  13        2.09       -0.24      4.35 o
  -4   1  13        4.55        7.06      4.10 o
  -3   1  13        4.71        2.03      3.78 o
  -2   1  13        5.00        0.13      3.43 o
  -1   1  13        1.57        0.17      3.23 o
   0   1  13      179.08      199.63      5.69 o
   1   1  13       67.82       88.84      9.66 o
   2   1  13       27.37       37.16      3.59 o
   3   1  13       32.96       27.89      3.60 o
   4   1  13        5.98        2.51      3.46 o
   5   1  13       85.25       78.31      5.49 o
   6   1  13       25.69       20.98      3.95 o
   7   1  13       18.98       27.00      4.15 o
   8   1  13       14.96        9.18      4.40 o
   9   1  13        3.12        0.86      4.49 o
  10   1  13        0.27        1.52      5.99 o
  -7   2  13        0.14        0.09      5.73 o
  -6   2  13        3.09        1.43      4.67 o
  -5   2  13        0.74        2.72      4.09 o
  -4   2  13        2.98        1.64      3.93 o
  -3   2  13       17.45       25.48      4.04 o
  -2   2  13       12.60       16.77      3.59 o
  -1   2  13       10.96       23.59      3.35 o
   0   2  13      159.12      148.48      5.44 o
   1   2  13      164.08      154.73      4.95 o
   2   2  13       97.58       74.96      3.97 o
   3   2  13        0.13        1.24      3.30 o
   4   2  13        0.14       -3.34      3.34 o
   5   2  13       29.62       36.88      3.91 o
   6   2  13       25.69       32.33      4.13 o
   7   2  13       57.55       60.13      4.66 o
   8   2  13        5.25        6.02      4.19 o
   9   2  13        4.99        4.97      4.59 o
  10   2  13        3.97        2.90      4.97 o
  11   2  13        0.53       -1.22      7.43 o
  -7   3  13        7.42        9.84      6.04 o
  -6   3  13        7.40       16.78      6.18 o
  -5   3  13       20.26       24.70      4.57 o
  -4   3  13        5.30       -0.11      4.07 o
  -3   3  13       46.70       45.00      5.59 o
  -2   3  13       90.71       69.17      4.23 o
  -1   3  13      131.65      122.38      7.40 o
   0   3  13       13.40       14.25      3.38 o
   1   3  13      121.37      124.18      5.61 o
   2   3  13        0.71       -0.60      3.19 o
   3   3  13        9.45       12.55      3.29 o
   4   3  13       25.82       42.89      6.15 o
   5   3  13        6.58        6.60      3.72 o
   6   3  13       75.40       75.93      4.50 o
   7   3  13        5.98        4.96      3.98 o
   8   3  13       32.31       31.15      4.52 o
   9   3  13        9.04        6.90      4.66 o
  10   3  13        3.42        3.23      4.87 o
  11   3  13        2.66        3.47      5.35 o
  -6   4  13       15.01       14.93      7.42 o
  -5   4  13        4.56       -1.11      5.23 o
  -4   4  13        4.16        5.42      4.69 o
  -3   4  13       20.23       18.28      3.95 o
  -2   4  13       59.92       66.25      4.21 o
  -1   4  13       89.34      103.36      5.37 o
   0   4  13      256.13      266.09      6.31 o
   1   4  13      212.21      194.65      5.53 o
   2   4  13       32.05       27.52      3.53 o
   3   4  13        0.77       -3.30      3.30 o
   4   4  13        7.22       10.66      3.57 o
   5   4  13       88.61       82.29      4.48 o
   6   4  13      133.23      138.20      5.97 o
   7   4  13       62.11       64.58      4.52 o
   8   4  13       32.61       35.78      4.57 o
   9   4  13       11.35       10.92      4.75 o
  10   4  13        3.14       -2.30      4.96 o
  11   4  13        0.14        5.63      5.40 o
  -6   5  13        3.18       -1.36      7.15 o
  -5   5  13        5.87        9.87      6.89 o
  -4   5  13       20.18       19.35     11.54 o
  -3   5  13        3.46        3.61      5.16 o
  -2   5  13      198.11      205.37      7.17 o
  -1   5  13       98.02       88.27      5.10 o
   0   5  13      117.38      111.84      4.49 o
   1   5  13       57.22       47.71      6.28 o
   2   5  13       95.35       85.72      5.09 o
   3   5  13       17.10       12.00      3.52 o
   4   5  13       10.26       13.40      3.68 o
   5   5  13       30.46       29.33      4.00 o
   6   5  13       18.53       25.09      4.25 o
   7   5  13       43.02       43.97      4.63 o
   8   5  13       36.97       41.49      4.78 o
   9   5  13       13.55        3.53      7.72 o
  10   5  13        0.96        0.01      5.77 o
  -5   6  13        0.75        1.48      6.94 o
  -4   6  13       49.20       43.88      7.35 o
  -3   6  13       26.00       19.59      6.23 o
  -2   6  13       56.65       48.60      7.90 o
  -1   6  13      102.02      103.71      6.47 o
   0   6  13       84.82       83.50      5.55 o
   1   6  13       30.90       25.22      4.25 o
   2   6  13        0.25       -3.79      3.92 o
   3   6  13       30.34       34.73      4.36 o
   4   6  13        0.97        2.95      4.01 o
   5   6  13       67.91       75.11      4.98 o
   6   6  13       83.72       82.78      7.04 o
   7   6  13       44.02       43.41      5.11 o
   8   6  13        0.56       -2.09      4.78 o
   9   6  13        2.00        3.32      5.42 o
  10   6  13        0.14        1.12      7.32 o
  -5   7  13       33.58       57.04     15.55 o
  -4   7  13        0.86       16.13      6.69 o
  -3   7  13       63.27       75.74      7.38 o
  -2   7  13       39.51       40.75      6.27 o
  -1   7  13      104.70      104.86      9.59 o
   0   7  13        1.61        2.72      5.40 o
   1   7  13       11.68        9.04      5.31 o
   2   7  13        0.67        6.47      5.27 o
   3   7  13       10.66        8.86      5.22 o
   4   7  13      105.79       91.90      6.42 o
   5   7  13      206.51      209.97      9.48 o
   6   7  13       67.07       69.28      6.76 o
   7   7  13       30.65       27.42      6.54 o
   8   7  13       17.40       10.02      6.56 o
   9   7  13        2.45        1.55      8.91 o
  10   7  13        7.09        4.30      7.49 o
  -4   8  13      209.22      214.46     10.00 o
  -3   8  13       74.48       73.64      7.54 o
  -2   8  13       12.40       13.03      6.14 o
  -1   8  13       28.43       25.85      6.08 o
   0   8  13       67.52       80.01      6.56 o
   1   8  13        4.19        4.08      5.33 o
   2   8  13       19.22       15.13      5.98 o
   3   8  13        2.50       -5.40      5.40 o
   4   8  13       33.07       25.80      5.74 o
   5   8  13        9.56        9.52      6.05 o
   6   8  13       75.44       73.02      6.88 o
   7   8  13        9.09        8.07      6.34 o
   8   8  13        9.52        8.14      6.78 o
   9   8  13        1.47        4.31     16.62 o
  -3   9  13        5.31        8.29      7.01 o
  -2   9  13       35.00       41.85      6.97 o
  -1   9  13        9.25       11.21      9.67 o
   0   9  13        1.97       -1.89      6.21 o
   1   9  13       10.14        4.09      4.71 o
   2   9  13       10.09        6.62      4.54 o
   3   9  13        1.23       -0.38      4.74 o
   4   9  13        3.70        7.01      6.06 o
   5   9  13       28.68       30.61     10.05 o
   6   9  13       10.59        4.99      6.34 o
   7   9  13        0.36       -6.39      6.39 o
   8   9  13        1.42       -3.05      6.80 o
  -1  10  13        1.16        8.06      6.68 o
   0  10  13        6.32        2.69      5.16 o
   1  10  13        3.94        6.53      5.02 o
   2  10  13        4.29        5.88      4.99 o
   3  10  13        4.10        2.62      4.87 o
   4  10  13        0.35        0.56      5.24 o
   5  10  13       13.72       19.09      6.64 o
   6  10  13        3.30        9.64      6.84 o
   7  10  13        4.46        7.94      6.86 o
   1  11  13        0.95       -0.07      5.62 o
   2  11  13        1.10       -0.26      5.30 o
   3  11  13        8.40        7.29      5.30 o
   4  11  13        7.97        2.88      5.27 o
   5  11  13        5.60        7.45      6.97 o
  -2  -6  14        0.15        3.45      6.60 o
  -1  -6  14        0.61       -5.26      6.65 o
   0  -6  14        0.23       -6.48      6.48 o
   1  -6  14        0.21        5.44      6.68 o
   2  -6  14        0.02       -3.99     11.00 o
   3  -6  14        0.08        2.61      7.16 o
   4  -6  14        0.11      -10.08     10.08 o
  -4  -5  14        0.00       -1.19      7.09 o
  -3  -5  14        0.81       -7.13      7.13 o
  -2  -5  14        4.88       -0.90      8.02 o
  -1  -5  14        4.38        5.49      6.54 o
   0  -5  14        3.66        9.97      6.24 o
   1  -5  14        0.01        9.50      6.30 o
   2  -5  14        0.41        1.40      6.19 o
   3  -5  14        0.30        4.19      6.53 o
   4  -5  14        2.44        7.54      6.81 o
   5  -5  14        0.75       -7.63     10.26 o
   6  -5  14        0.82        2.49     11.29 o
  -5  -4  14       11.58       -5.38      7.20 o
  -4  -4  14        9.85        2.29      6.84 o
  -3  -4  14        2.30        3.04      6.35 o
  -2  -4  14        3.92        1.09     11.08 o
  -1  -4  14        2.96        4.91      7.51 o
   0  -4  14        0.35       -3.31      5.80 o
   1  -4  14        0.54       -0.66      5.92 o
   2  -4  14        4.13        2.02      8.85 o
   3  -4  14        1.34        4.11      6.12 o
   4  -4  14        1.34       -6.35      6.35 o
   5  -4  14        0.08       -6.45      6.45 o
   6  -4  14        0.46       -7.03      7.03 o
   7  -4  14        0.00        3.78      7.69 o
  -5  -3  14        5.40        7.32      7.19 o
  -4  -3  14        4.34       10.99      6.74 o
  -3  -3  14       11.61       16.78      6.57 o
  -2  -3  14        0.03       -4.67      5.57 o
  -1  -3  14        4.66        2.37      5.72 o
   0  -3  14       11.41        7.54      5.76 o
   1  -3  14       18.41       18.65      5.97 o
   2  -3  14       22.28       34.47      8.35 o
   3  -3  14        0.54       -4.37      5.90 o
   4  -3  14        1.17       -5.78      5.78 o
   5  -3  14        0.03       -5.36      9.84 o
   6  -3  14        0.71       -7.88      7.88 o
   7  -3  14        0.01        2.54      7.15 o
   8  -3  14        0.00        2.14      7.40 o
  -6  -2  14        0.06        4.02      8.15 o
  -5  -2  14        0.62       10.59      5.50 o
  -4  -2  14        0.84        1.76      5.72 o
  -3  -2  14       24.85       22.90      5.08 o
  -2  -2  14        4.38       -2.33      5.26 o
  -1  -2  14        6.07        6.16      4.52 o
   0  -2  14       50.27       64.88      5.08 o
   1  -2  14        6.85        6.06      4.38 o
   2  -2  14        9.99       25.36      4.63 o
   3  -2  14        0.34        0.53      4.45 o
   4  -2  14        4.96       13.14      5.69 o
   5  -2  14       11.68        7.76      6.14 o
   6  -2  14        0.67       -6.28      6.76 o
   7  -2  14        0.13       -3.04      6.84 o
   8  -2  14        2.16       -6.97      6.97 o
  -6  -1  14        0.36        3.51      5.83 o
  -5  -1  14        0.96       -5.26      5.26 o
  -4  -1  14        0.66        5.01      5.15 o
  -3  -1  14        0.05        3.44      4.15 o
  -2  -1  14        7.84        4.72      3.71 o
  -1  -1  14       26.44       25.92      4.09 o
   0  -1  14        0.14       -0.31      3.73 o
   1  -1  14        0.04       -3.60      3.60 o
   2  -1  14        7.49        9.60      3.71 o
   3  -1  14        7.64        8.28      4.17 o
   4  -1  14       35.08       29.95      4.90 o
   5  -1  14        2.40        6.90      4.70 o
   6  -1  14        0.83        7.63      5.03 o
   7  -1  14        3.26        2.56      5.27 o
   8  -1  14        0.14        7.46      7.15 o
   9  -1  14        3.70        5.88      7.68 o
  -6   0  14        0.63       -1.40      4.97 o
  -5   0  14        3.47        6.66      4.75 o
  -4   0  14        0.10       -3.43      4.37 o
  -3   0  14        1.18        3.11      4.21 o
  -2   0  14        0.16       -2.61      3.67 o
  -1   0  14       61.83       72.49      4.45 o
   0   0  14       15.46       16.51      3.70 o
   1   0  14       36.27       33.12      3.99 o
   2   0  14        3.76        7.99      3.68 o
   3   0  14        0.16       -3.61      3.71 o
   4   0  14       30.21       17.63      3.99 o
   5   0  14        8.20       -2.33      3.89 o
   6   0  14       26.74       30.54      4.45 o
   7   0  14        1.60        0.65      4.74 o
   8   0  14        5.27       11.87      5.58 o
   9   0  14        0.14       -5.68      5.68 o
  -6   1  14        0.08        5.86      5.12 o
  -5   1  14        1.50        7.20      4.74 o
  -4   1  14       12.27       11.83      4.29 o
  -3   1  14       27.76       27.99      4.27 o
  -2   1  14        2.46        0.44      3.57 o
  -1   1  14       23.33       21.91      7.15 o
   0   1  14        7.04       11.08      3.80 o
   1   1  14        8.30       -0.19      3.42 o
   2   1  14        8.64       -2.17      3.38 o
   3   1  14        7.96        1.63      3.64 o
   4   1  14       23.70       23.48      3.95 o
   5   1  14       19.74       22.48      4.13 o
   6   1  14        1.96        6.33      4.12 o
   7   1  14        6.47        3.65      4.62 o
   8   1  14        1.83        4.68      6.04 o
   9   1  14        0.76       11.17      5.90 o
  10   1  14        3.19       -3.05      5.84 o
  -6   2  14        2.73       11.00      5.15 o
  -5   2  14        2.74        1.87      4.50 o
  -4   2  14        5.63        7.74      4.47 o
  -3   2  14       19.08       24.31      4.31 o
  -2   2  14       28.16       41.40      4.23 o
  -1   2  14       51.75       66.21      4.26 o
   0   2  14        8.83       17.52      3.72 o
   1   2  14        0.01       -4.22      4.22 o
   2   2  14        0.76       -2.46      3.37 o
   3   2  14       21.55       29.93      5.67 o
   4   2  14      103.39      109.47      5.47 o
   5   2  14       44.93       48.37      4.43 o
   6   2  14       29.93       38.25      4.28 o
   7   2  14       21.74       22.39      4.64 o
   8   2  14        8.30       -3.20      4.47 o
   9   2  14        0.42        5.07      5.64 o
  10   2  14        0.79       -5.18      5.19 o
  -6   3  14        0.21        4.27      7.08 o
  -5   3  14        2.73       -2.17      5.35 o
  -4   3  14       12.44        5.29      4.39 o
  -3   3  14       29.88       44.84      4.54 o
  -2   3  14       36.31       44.64      4.26 o
  -1   3  14        6.74        3.49      4.20 o
   0   3  14      106.08       95.54      4.47 o
   1   3  14       12.97        6.08      3.62 o
   2   3  14        0.39        0.25      4.59 o
   3   3  14       45.81       46.70      4.07 o
   4   3  14       12.01       14.18      4.42 o
   5   3  14       62.30       69.85      4.64 o
   6   3  14       46.38       47.76      4.60 o
   7   3  14       32.41       43.34      4.70 o
   8   3  14        2.08        8.27      4.74 o
   9   3  14        0.12       -0.81      4.58 o
  10   3  14        0.16       -5.09      5.09 o
  -6   4  14       10.68        3.63      7.75 o
  -5   4  14        9.12        2.43      5.67 o
  -4   4  14       25.23       12.61      6.73 o
  -3   4  14       14.82       16.57      5.08 o
  -2   4  14      116.59      132.60      5.14 o
  -1   4  14        9.43        8.98      3.88 o
   0   4  14        0.09        0.06      4.70 o
   1   4  14       39.67       39.74      3.84 o
   2   4  14       17.43        5.84      3.84 o
   3   4  14       26.62       27.32      4.05 o
   4   4  14      136.48      151.59      5.34 o
   5   4  14       71.04       71.04      4.73 o
   6   4  14        6.63        6.15      4.09 o
   7   4  14        1.50        4.29      4.40 o
   8   4  14        0.59        4.05      4.48 o
   9   4  14        2.39        1.48      4.96 o
  10   4  14        1.94       -2.57      5.27 o
  -5   5  14        2.26       12.47      7.94 o
  -4   5  14       40.17       59.56     20.53 o
  -3   5  14       39.72       35.98      5.33 o
  -2   5  14        1.09        4.48      4.70 o
  -1   5  14        0.42        0.31      4.55 o
   0   5  14        0.63       -0.92      4.33 o
   1   5  14        0.22       -2.98      3.64 o
   2   5  14      117.99      135.99      4.96 o
   3   5  14      199.42      208.44      6.13 o
   4   5  14      212.00      218.91     10.66 o
   5   5  14       83.92       73.08      4.69 o
   6   5  14       54.07       41.74      4.34 o
   7   5  14       16.20       18.06      4.41 o
   8   5  14        1.53        6.44      5.47 o
   9   5  14       15.74        9.89      5.81 o
  10   5  14        5.14       14.10      6.19 o
  -5   6  14      198.37      217.05     10.47 o
  -4   6  14        2.26       -3.59      6.84 o
  -3   6  14       36.97       45.27      6.96 o
  -2   6  14       23.08       30.25      6.48 o
  -1   6  14       38.45       34.80      6.41 o
   0   6  14       92.15      100.22      7.04 o
   1   6  14        2.94       -4.46      4.46 o
   2   6  14       48.87       48.72      4.92 o
   3   6  14       90.38       93.14      5.51 o
   4   6  14       90.14       98.92      5.68 o
   5   6  14      107.80      125.02      6.16 o
   6   6  14       11.43       16.98      4.98 o
   7   6  14        5.06        4.80      5.23 o
   8   6  14        0.05        0.59      5.50 o
   9   6  14        2.79        5.94      6.87 o
  10   6  14        0.57        2.14      7.64 o
  -4   7  14       30.52       34.46      7.61 o
  -3   7  14       18.15       14.45      6.77 o
  -2   7  14        6.53        9.34      9.43 o
  -1   7  14        0.23       -5.86      5.86 o
   0   7  14       13.61        5.65      6.02 o
   1   7  14        1.70       -4.29     10.01 o
   2   7  14       29.79       31.12      6.08 o
   3   7  14       40.37       47.02      6.29 o
   4   7  14       78.62       64.13      6.64 o
   5   7  14        8.07        2.15      7.10 o
   6   7  14        3.45        2.84      7.88 o
   7   7  14        0.23        1.20      8.82 o
   8   7  14        5.49       -1.66      6.75 o
   9   7  14       10.56       30.55      7.64 o
  -3   8  14       72.99       87.64      8.35 o
  -2   8  14       27.90       23.39      6.89 o
  -1   8  14        0.92       -5.27      6.26 o
   0   8  14        0.06       -2.63      6.27 o
   1   8  14       12.57       11.35      6.07 o
   2   8  14        6.62        3.62      7.43 o
   3   8  14       59.65       61.56      8.98 o
   4   8  14       42.03       39.31      6.73 o
   5   8  14       19.55       10.84      8.78 o
   6   8  14        5.70        9.34      6.62 o
   7   8  14        0.18       -0.58      6.61 o
   8   8  14        3.09        2.42      7.08 o
  -2   9  14        0.40        0.91     12.57 o
  -1   9  14        0.05       -7.20      7.20 o
   0   9  14        3.60       14.04      6.61 o
   1   9  14        4.63        7.17      6.52 o
   2   9  14       63.26       67.67      7.04 o
   3   9  14       42.68       49.26     10.77 o
   4   9  14       20.66       25.10      6.61 o
   5   9  14       21.45       28.48      6.78 o
   6   9  14        0.15       -6.49      6.49 o
   7   9  14        0.29        5.86      7.14 o
   8   9  14        0.36        6.05      7.43 o
   0  10  14        3.40       -0.32      6.50 o
   1  10  14       10.07        7.86      7.01 o
   2  10  14        7.75        8.91      6.93 o
   3  10  14       29.98       46.57      7.31 o
   4  10  14       53.61       52.69      7.22 o
   5  10  14        3.74       -3.01      6.68 o
   6  10  14        0.75        1.36      7.46 o
  -2  -5  15        0.45        6.34      6.98 o
  -1  -5  15        1.35        4.59      7.12 o
   0  -5  15       11.35       17.14      6.94 o
   1  -5  15        0.52       -0.80      6.91 o
   2  -5  15        0.00        1.47      8.62 o
   3  -5  15        0.23        3.10     10.10 o
   4  -5  15        1.02        3.04      7.93 o
  -3  -4  15        0.65        9.58      7.05 o
  -2  -4  15        0.27       -1.37      9.29 o
  -1  -4  15        6.20        6.97      6.83 o
   0  -4  15        0.95       -1.05      8.17 o
   1  -4  15        2.73        9.28      6.54 o
   2  -4  15        0.28        5.34      6.76 o
   3  -4  15        0.16        3.49      8.61 o
   4  -4  15        1.20        2.47      8.91 o
   5  -4  15        0.22        4.62      7.15 o
  -4  -3  15        0.18        2.43     10.66 o
  -3  -3  15        7.45        1.39      6.80 o
  -2  -3  15        3.05        5.62      7.07 o
  -1  -3  15        2.27        3.04      6.63 o
   0  -3  15        1.05       -5.68      6.22 o
   1  -3  15        0.01       -6.03      6.03 o
   2  -3  15       11.56       16.65      6.36 o
   3  -3  15        6.15       -0.31      6.32 o
   4  -3  15        0.10        5.90      6.60 o
   5  -3  15        0.24       -0.88      6.86 o
   6  -3  15        0.04        6.87      7.33 o
   7  -3  15        0.32       -5.11      7.48 o
  -5  -2  15        0.38       12.49      7.63 o
  -4  -2  15        1.77       -1.70      7.13 o
  -3  -2  15        4.39        1.25      6.81 o
  -2  -2  15        3.40        1.00      6.55 o
  -1  -2  15        3.07       10.27      5.10 o
   0  -2  15        3.08       -3.74      4.81 o
   1  -2  15        0.46        1.98      9.98 o
   2  -2  15        0.96        3.47      5.78 o
   3  -2  15        0.14       -6.19      6.19 o
   4  -2  15        4.13        1.85      6.53 o
   5  -2  15        1.46       13.84      6.72 o
   6  -2  15        1.32       -3.01      6.50 o
   7  -2  15        0.91       -5.02      7.32 o
  -5  -1  15        2.08        0.36      5.69 o
  -4  -1  15        0.61        3.39      5.67 o
  -3  -1  15        0.17        9.92      5.44 o
  -2  -1  15        7.62        7.32      5.14 o
  -1  -1  15        1.09       -4.05      5.16 o
   0  -1  15        5.34        5.47      4.74 o
   1  -1  15        0.06       -2.50      5.33 o
   2  -1  15        6.78        1.06      4.55 o
   3  -1  15        4.17        2.25      4.75 o
   4  -1  15        1.73       -0.06      5.04 o
   5  -1  15        0.28        1.18      5.19 o
   6  -1  15        1.38       -5.13      7.41 o
   7  -1  15        0.00       -1.37      7.28 o
   8  -1  15        0.01        7.42      7.61 o
  -5   0  15        0.08        1.44      5.77 o
  -4   0  15        7.96        2.99      4.85 o
  -3   0  15        2.41        3.97      4.39 o
  -2   0  15       11.13       14.34      4.34 o
  -1   0  15       11.94        8.40      4.14 o
   0   0  15        0.12       10.77      4.03 o
   1   0  15        9.67       -0.57      4.03 o
   2   0  15       13.60       16.53      3.98 o
   3   0  15       27.87       38.55      4.41 o
   4   0  15        0.15        2.08      4.01 o
   5   0  15       14.81       24.22      5.26 o
   6   0  15        0.16       -5.26      5.26 o
   7   0  15        1.81        7.85      5.71 o
   8   0  15        0.02       -0.69      5.79 o
   9   0  15        0.01        9.45      8.14 o
  -5   1  15        4.49        3.23      5.04 o
  -4   1  15        1.38       -2.59      4.72 o
  -3   1  15        0.54        7.73      6.00 o
  -2   1  15        6.50        6.26      4.28 o
  -1   1  15       25.20       40.81      4.40 o
   0   1  15        1.21        5.15      4.10 o
   1   1  15        0.18        1.56      3.89 o
   2   1  15        2.97        6.65      4.60 o
   3   1  15        7.44        7.35      4.17 o
   4   1  15       26.02       23.94      4.65 o
   5   1  15       23.96       30.55      4.42 o
   6   1  15        8.29       13.95      5.06 o
   7   1  15        1.98        1.05      4.69 o
   8   1  15        0.40        1.21      6.84 o
   9   1  15        1.66        0.10      6.09 o
  -5   2  15        7.86       14.07      5.20 o
  -4   2  15        2.95        9.65      4.64 o
  -3   2  15       41.36       54.19      5.03 o
  -2   2  15        2.13        4.68      4.49 o
  -1   2  15        2.48        1.57      3.95 o
   0   2  15       21.98       15.12      4.10 o
   1   2  15        3.80        2.32      3.84 o
   2   2  15       64.39       64.63      4.51 o
   3   2  15       53.73       54.71      4.56 o
   4   2  15        6.34        1.72      4.25 o
   5   2  15        0.21       -0.51      3.93 o
   6   2  15        0.07        6.89      4.41 o
   7   2  15        7.62        1.97      4.61 o
   8   2  15        4.77        4.64      4.96 o
   9   2  15        1.04        5.86      5.05 o
  -5   3  15       24.40       49.98      6.51 o
  -4   3  15        0.22        6.72      5.66 o
  -3   3  15       11.93        3.04      4.54 o
  -2   3  15        0.19       -3.44      4.14 o
  -1   3  15        0.21       -3.80      3.80 o
   0   3  15       45.35       49.26      4.37 o
   1   3  15       69.54       87.21      4.85 o
   2   3  15      133.08      163.56      5.55 o
   3   3  15       55.76       58.32      4.67 o
   4   3  15       46.38       43.83      5.87 o
   5   3  15        8.30        6.74      4.24 o
   6   3  15        1.76        4.96      4.53 o
   7   3  15       16.43       29.10      4.79 o
   8   3  15        7.38        5.99      4.94 o
   9   3  15        7.89       12.46      5.19 o
  -5   4  15       23.51       34.00      8.13 o
  -4   4  15       43.67       49.73      6.20 o
  -3   4  15        0.12        2.50      5.52 o
  -2   4  15        1.29        9.52      5.30 o
  -1   4  15       45.60       56.02      4.84 o
   0   4  15        0.53        0.25      4.67 o
   1   4  15       59.99       56.56      4.59 o
   2   4  15       90.14       71.62      4.68 o
   3   4  15       89.18       93.58      5.01 o
   4   4  15       44.63       49.37      5.89 o
   5   4  15        5.77        1.33      4.20 o
   6   4  15        1.84        2.69      4.34 o
   7   4  15        0.50        6.32      4.75 o
   8   4  15        0.23        7.18      4.98 o
   9   4  15        2.90        1.38      5.16 o
  -4   5  15        3.58        3.67      7.32 o
  -3   5  15        0.13        3.13      6.96 o
  -2   5  15        0.90       -1.37      4.94 o
  -1   5  15        4.03       -2.74      4.81 o
   0   5  15       30.73       20.73      5.02 o
   1   5  15       69.35       80.68      5.62 o
   2   5  15       33.75       30.19      5.68 o
   3   5  15       81.05       94.48      4.88 o
   4   5  15        3.36        9.36      4.30 o
   5   5  15        4.36        9.99      4.19 o
   6   5  15        3.64        9.96      5.33 o
   7   5  15        0.30       -5.26      5.26 o
   8   5  15       20.65       40.26      8.73 o
   9   5  15        4.64       -5.37      7.72 o
  -4   6  15       14.27        5.10      7.49 o
  -3   6  15       27.47       24.81      7.45 o
  -2   6  15        8.30       16.57      7.08 o
  -1   6  15        5.77        5.83      6.56 o
   0   6  15        1.25        6.89      5.68 o
   1   6  15        4.10        8.72      6.33 o
   2   6  15      106.75      100.29      5.62 o
   3   6  15       34.66       26.43      4.88 o
   4   6  15       13.18        7.42      5.07 o
   5   6  15        2.35        2.98      4.98 o
   6   6  15        0.22        1.55      5.04 o
   7   6  15       12.04       24.17      5.57 o
   8   6  15        0.37       -5.61      6.78 o
   9   6  15        8.40       13.21      7.71 o
  -3   7  15        1.34        1.10      7.37 o
  -2   7  15        2.30        3.50      6.90 o
  -1   7  15        4.01        0.33      6.71 o
   0   7  15       51.54       45.49      8.56 o
   1   7  15      127.52      142.36     11.13 o
   2   7  15       56.29       64.45      7.15 o
   3   7  15       39.72       39.34      8.19 o
   4   7  15       20.95       19.07      6.60 o
   5   7  15        6.95        7.80      6.25 o
   6   7  15        1.24       -5.87      6.72 o
   7   7  15        1.42       -6.22      7.07 o
   8   7  15        6.97        7.18      7.90 o
  -2   8  15        0.73       -4.04      7.36 o
  -1   8  15       24.68       21.84      7.21 o
   0   8  15       31.68       39.22      7.51 o
   1   8  15       35.50       32.82      6.98 o
   2   8  15      127.78      131.35      8.30 o
   3   8  15       42.27       40.61      6.81 o
   4   8  15        1.37       -2.65      6.51 o
   5   8  15        0.38       -3.98     17.17 o
   6   8  15        1.54       -0.04      6.89 o
   7   8  15        8.41        6.39      7.26 o
   0   9  15       14.37        4.69      8.09 o
   1   9  15       26.91       25.13      7.08 o
   2   9  15       12.48       19.38      8.38 o
   3   9  15        7.75        9.65      6.85 o
   4   9  15        3.29       11.92      7.09 o
   5   9  15        0.97        5.35      6.96 o
   6   9  15        2.85        4.48      7.25 o
  -1  -4  16        0.03       -7.23      7.23 o
   0  -4  16        0.60        2.87      7.04 o
   1  -4  16        0.00        4.00     13.96 o
   2  -4  16        0.01        2.66      7.27 o
   3  -4  16        0.72       12.29     13.70 o
  -2  -3  16        0.63       -3.88      7.24 o
  -1  -3  16        0.41       -6.85      6.85 o
   0  -3  16        2.69       11.18      7.08 o
   1  -3  16        4.08        3.63     14.92 o
   2  -3  16        0.95        5.04      6.91 o
   3  -3  16        0.04       -0.28      6.91 o
   4  -3  16        0.42        3.14      7.11 o
   5  -3  16        2.61       -1.42      7.33 o
  -3  -2  16        0.02       -2.50      7.37 o
  -2  -2  16        1.29        5.74      7.10 o
  -1  -2  16        0.07       -3.49      6.79 o
   0  -2  16        5.59       -5.84     10.63 o
   1  -2  16        4.10        2.73      6.78 o
   2  -2  16        0.46       -5.15      6.63 o
   3  -2  16        0.09       -3.40      6.71 o
   4  -2  16        1.74        1.01      6.47 o
   5  -2  16        1.25       -6.97      6.97 o
   6  -2  16        0.03       -7.42     13.12 o
  -4  -1  16        0.05        0.02      6.02 o
  -3  -1  16        3.34       11.10      7.11 o
  -2  -1  16        0.90       -3.96      5.45 o
  -1  -1  16        0.18        2.43      5.42 o
   0  -1  16        0.61       -2.36      4.98 o
   1  -1  16        0.34        0.28      5.17 o
   2  -1  16        3.58       -1.95      4.95 o
   3  -1  16        1.67        4.97      5.27 o
   4  -1  16        4.44       12.79      6.69 o
   5  -1  16        2.95        7.88      7.10 o
   6  -1  16        1.46        5.00      7.40 o
   7  -1  16        0.49       -7.56      7.56 o
  -4   0  16        1.32        1.23      5.46 o
  -3   0  16        2.24       -0.11      5.77 o
  -2   0  16        0.43        2.05      4.59 o
  -1   0  16        0.17       -3.78      4.30 o
   0   0  16        7.34       10.85      4.52 o
   1   0  16        9.56       16.30      4.38 o
   2   0  16        5.77        5.57      4.50 o
   3   0  16        1.11       -0.70      5.41 o
   4   0  16        0.82        5.67      8.90 o
   5   0  16        3.70        3.75      5.50 o
   6   0  16        7.24        4.05      5.77 o
   7   0  16        3.05       -5.85      5.85 o
   8   0  16        0.30       -1.47      7.89 o
  -4   1  16        2.56        4.53      5.21 o
  -3   1  16        1.11       -4.91      4.91 o
  -2   1  16        7.86        1.07      4.76 o
  -1   1  16       24.02       27.75      4.73 o
   0   1  16       23.27       23.78      4.61 o
   1   1  16       30.47       52.24      4.88 o
   2   1  16        5.49        6.99      4.29 o
   3   1  16        4.56       -4.26      4.26 o
   4   1  16        1.34        4.11      4.57 o
   5   1  16        3.28        9.55      4.72 o
   6   1  16       15.87       27.57      4.92 o
   7   1  16        1.87        5.48      5.91 o
   8   1  16        1.96        3.64      8.46 o
  -4   2  16        7.98       13.32      5.25 o
  -3   2  16       14.30        9.07      4.98 o
  -2   2  16        0.63       -4.65      4.65 o
  -1   2  16        0.38       -2.11      6.55 o
   0   2  16       16.10       18.74      4.37 o
   1   2  16       28.82       29.11      6.85 o
   2   2  16        8.66        7.19      4.44 o
   3   2  16        9.05        8.37      4.44 o
   4   2  16        0.29       -0.28      6.14 o
   5   2  16        1.36       -4.48      4.48 o
   6   2  16        0.25        0.14      6.02 o
   7   2  16        0.27       -2.41      4.71 o
   8   2  16        4.17        6.00      5.24 o
  -4   3  16        3.22       -6.00      6.00 o
  -3   3  16        0.66        5.43      4.94 o
  -2   3  16        3.88        0.73      4.66 o
  -1   3  16       39.71       46.05      4.93 o
   0   3  16       13.64       20.21      5.53 o
   1   3  16       18.73       16.61      4.47 o
   2   3  16        7.81       24.48      7.38 o
   3   3  16        9.14        8.99      4.54 o
   4   3  16        0.14        0.26      4.36 o
   5   3  16        7.05        4.66      5.40 o
   6   3  16        6.00        7.98      4.94 o
   7   3  16        8.94        7.71      5.38 o
   8   3  16        8.68       15.16      5.39 o
  -3   4  16       10.69       16.93      6.10 o
  -2   4  16        1.63       -2.89      5.58 o
  -1   4  16        7.36        1.94      8.61 o
   0   4  16       26.13       37.11      4.78 o
   1   4  16       32.18       42.45      4.96 o
   2   4  16        0.73        1.38      4.25 o
   3   4  16        1.93        2.96      4.33 o
   4   4  16        0.98        3.93      4.43 o
   5   4  16        4.81        9.54      4.48 o
   6   4  16        9.03       10.39      4.73 o
   7   4  16        0.40        8.45      4.93 o
   8   4  16       21.82       36.23      5.51 o
  -3   5  16        1.86        1.18      7.64 o
  -2   5  16       20.47       17.73      7.41 o
  -1   5  16       35.76       39.58      5.89 o
   0   5  16       82.01       95.67      6.31 o
   1   5  16       15.05       14.26      5.17 o
   2   5  16       34.42       47.47      6.20 o
   3   5  16        0.06        7.54      4.85 o
   4   5  16        3.49       -4.67      5.22 o
   5   5  16        0.45       -3.76      5.38 o
   6   5  16       12.67       19.44      5.61 o
   7   5  16       33.58       43.50      7.43 o
   8   5  16        3.99       -3.79      5.89 o
  -2   6  16       20.79       21.57      7.76 o
  -1   6  16       34.97       42.38      9.29 o
   0   6  16       68.83       66.44      7.27 o
   1   6  16      115.00      114.27      8.17 o
   2   6  16        3.12        2.07      6.75 o
   3   6  16        0.20        8.66      8.80 o
   4   6  16        0.82       -4.48      5.36 o
   5   6  16       28.00       36.10      5.84 o
   6   6  16       19.42       22.39      6.96 o
   7   6  16        7.75       16.00      7.70 o
   8   6  16        2.99        4.66     11.86 o
  -1   7  16       21.22       22.01      7.56 o
   0   7  16       18.18       14.50      7.19 o
   1   7  16       12.70       14.34      7.09 o
   2   7  16        1.79        8.79      6.85 o
   3   7  16        0.01       -1.59      6.59 o
   4   7  16        9.46        3.25      6.92 o
   5   7  16        3.28       11.07      7.22 o
   6   7  16        8.89       -7.19      7.19 o
   7   7  16       21.52       29.97      7.92 o
   0   8  16       24.15       20.99      7.41 o
   1   8  16       11.04       16.42      7.41 o
   2   8  16        0.05       -3.39      7.15 o
   3   8  16        9.53       16.17      7.30 o
   4   8  16        3.96        3.66      7.07 o
   5   8  16       11.75        6.76      7.57 o
   6   8  16       11.86       11.58      7.52 o
   3   9  16        0.20        2.98      7.03 o
  -1  -2  17        1.39       10.70      7.58 o
   0  -2  17        0.03        9.89     13.14 o
   1  -2  17        0.38       12.73      7.55 o
   2  -2  17        0.02        4.96      7.38 o
   3  -2  17        0.02        1.06      7.51 o
   4  -2  17        1.94        4.65      9.32 o
  -2  -1  17        1.53        2.54      7.86 o
  -1  -1  17        7.07        9.78      7.47 o
   0  -1  17        3.70       -3.72      6.73 o
   1  -1  17        0.33       -4.62      7.28 o
   2  -1  17        0.00       -5.91     10.31 o
   3  -1  17        1.62       -0.99      6.87 o
   4  -1  17        8.35        3.14      7.04 o
   5  -1  17        5.34       12.70      7.75 o
  -2   0  17        0.23       -2.01      6.11 o
  -1   0  17        3.73        4.75      5.85 o
   0   0  17        0.73        0.36      5.66 o
   1   0  17        0.06       -5.52      5.52 o
   2   0  17        0.06       -3.01      5.30 o
   3   0  17        0.26        1.27      5.75 o
   4   0  17        0.02       -5.65      5.65 o
   5   0  17        2.38        1.05      6.08 o
   6   0  17        0.03       -7.62      7.62 o
  -2   1  17       10.31        5.87      5.09 o
  -1   1  17        0.60        8.66      4.81 o
   0   1  17        3.34        4.67      7.11 o
   1   1  17        2.29        2.26      4.79 o
   2   1  17        2.94        0.88      4.78 o
   3   1  17        0.47       -4.77      4.77 o
   4   1  17        3.80       -1.51      5.41 o
   5   1  17        4.38       10.46      6.14 o
   6   1  17        0.15       -0.23      6.10 o
   7   1  17        3.59       13.87     10.81 o
  -2   2  17        0.78       -3.47      5.07 o
  -1   2  17       12.40       16.73      4.78 o
   0   2  17        1.17        5.75      4.83 o
   1   2  17        4.52        8.80      4.76 o
   2   2  17        0.90       -0.22      4.72 o
   3   2  17       11.42       28.41      6.63 o
   4   2  17        1.44       -0.02      4.73 o
   5   2  17        2.76        4.06      4.99 o
   6   2  17        0.88        3.12      5.24 o
   7   2  17       19.41       25.85      6.54 o
  -2   3  17       11.03        2.92      6.06 o
  -1   3  17        9.40       11.64      4.98 o
   0   3  17        1.02        8.88      4.94 o
   1   3  17        3.60        4.28      4.81 o
   2   3  17        6.36        5.41      4.71 o
   3   3  17        1.06        4.44      4.83 o
   4   3  17        0.28       -2.16      4.74 o
   5   3  17       15.79       16.48      5.20 o
   6   3  17       14.18       13.40      5.11 o
   7   3  17        0.33        5.45      5.40 o
  -2   4  17       20.48       23.84      6.34 o
  -1   4  17       42.78       40.84      6.03 o
   0   4  17       21.85       31.23      6.02 o
   1   4  17        0.38        1.08      5.57 o
   2   4  17        2.14       -2.30      7.17 o
   3   4  17        4.13        3.13      4.87 o
   4   4  17       44.36       49.00      6.69 o
   5   4  17        7.54       10.60      4.97 o
   6   4  17        8.73       15.07      5.32 o
   7   4  17        7.82        8.18      6.02 o
  -1   5  17        7.23       16.21     13.96 o
   0   5  17        0.17       -1.97      5.39 o
   1   5  17        0.07        2.94      5.86 o
   2   5  17        7.37       17.44      5.85 o
   3   5  17        7.03       11.01      5.74 o
   4   5  17        4.24        3.46      5.87 o
   5   5  17       21.26       26.05      6.12 o
   6   5  17       18.09       14.30      6.01 o
   7   5  17        4.69       16.48      8.49 o
   0   6  17        0.64        6.47      7.47 o
   1   6  17        6.69        4.87      7.37 o
   2   6  17       10.14        8.02      7.81 o
   3   6  17       11.93        4.83      7.25 o
   4   6  17       17.81       20.59     16.66 o
   5   6  17       17.03       18.54      7.30 o
   6   6  17        5.88       18.89      7.92 o
   1   7  17        0.58       -6.80      6.80 o
   2   7  17        4.63        6.29     10.50 o
   3   7  17       22.02       23.07     14.71 o
   4   7  17       11.09       20.68      7.77 o
   5   7  17       21.40       19.36      9.97 o
   1   0  18        0.23       -0.06      6.00 o
   2   0  18        4.66        1.61      6.05 o
   3   0  18        0.12       -5.85      5.98 o
   0   1  18        0.63        0.65      6.72 o
   1   1  18        0.32       -4.55      8.70 o
   2   1  18        1.70       10.74      6.13 o
   3   1  18        1.07        9.04      6.09 o
   4   1  18        2.43       13.31      6.20 o
   0   2  18        2.85       -1.86      5.23 o
   1   2  18        0.06       -4.31      5.01 o
   2   2  18        4.20       -1.75      4.92 o
   3   2  18        7.17        6.00      5.27 o
   4   2  18        0.78        8.62      5.27 o
   5   2  18        6.76       11.88      5.49 o
   0   3  18        0.03       -2.84      5.16 o
   1   3  18        4.59        8.75      5.22 o
   2   3  18        1.12        6.97      5.94 o
   3   3  18        5.84        3.09      5.15 o
   4   3  18       12.80       11.79      5.15 o
   5   3  18        1.41        2.19      6.11 o
   0   4  18        7.24       22.08      6.31 o
   1   4  18        7.73       -2.06      5.96 o
   2   4  18        3.93        9.67      6.08 o
   3   4  18        7.75        5.37      5.76 o
   4   4  18        2.35        3.96      6.15 o
   5   4  18        3.62        6.23      6.38 o
   1   5  18        2.55       -1.34      6.17 o
   2   5  18       14.47        4.78      6.06 o
   3   5  18       11.18       15.97      6.17 o
   4   5  18       17.82       17.01      8.70 o
 
